# Supplementary material for: The biodiscovery potential of marine bacteria: an investigation of phylogeny and function
Source: Microb Biotechnol. 2013 Apr 4;6(4):361–70. doi: 10.1111/1751-7915.12054 (PMC3917471; doi:10.1111/1751-7915.12054)
Supplement: Supplementary file 1 — Text S1. Details on enzyme screens. Table S1. Summary of the bacterial diversity of the 374 marine isolates tested in this study. Identification was based on sequence comparison of a fragment of the 16S rRNA gene with the non-redundant nucleotide (nr/nt) database of the National Center for Bioinformatic Information (NCBI) using the Basic Local Alignment Search Tool (blast: blastn). The closest hits to known genera are given, independent of the level of sequence identity; the exception is one group of isolates that have close similarity to the 16S rRNA gene sequence of Arctic sea ice bacterium ARK10115 (Accession No. AF468367), but no meaningful similarity to any known genus that would allow prediction of their taxonomic identity. Table S2. Summary of 34 enzymatic activities tested in the 374 marine isolates. The results are depicted as binary data whereby ‘1’ and ‘0’ code for presence and absence respectively. [file mbt20006-0361-sd1.zip › SI Table S2 - Summary of the enzymatic activities of the 374 marine isolates.xlsx]

## Sheet: 375_x_34
Phylum	Class	Genus	Nitrilase	Nitrilase	Nitrile hydratase	Nitrile hydratase	Acid phosphomono- esterase	Alkaline phosphomono- esterase	Acid phosphodi- esterase	Alkaline phosphodi- esterase	C4-carboxy esterase	C16-carboxy esterase	EC1.1-type dehydrogenase	EC1.1-type dehydrogenase	EC1.3-type dehydrogenase	Peroxidase	Laccase	Epoxystyrene hydrolase	Epoxyalkene hydrolase	1, 2-Dione reductase	Indole-induced monooxygenase	Benzoic acid-induced monooxygenase	m-Toluic acid induced monooxygenase	Indole-induced dioxygenase	Benzoic acid-induced dioxygenase	m-Toluic acid induced dioxygenase	3-Acetylindole-induced BVMO	Cyclohexanone-induced BVMO	Acetophenone-induced BVMO	Lactone hydrolase	α-Halocarboxylic acid dehalogenase	β-Halocarboxylic acid dehalogenase	γ-Halocarboxylic acid dehalogenase	o-Halobenzoic acid dehalogenase	m-Halobenzoic acid dehalogenase	p-Halobenzoic acid dehalogenase
			benzonitrile	propionitrile	benzonitrile	propionitrile							isopropyl alcohol	DL-threonine						2,3-butanedione
Actinobacteria	Actinobacteria	Pseudonocardia	0	0	1	1	0	0	0	1	1	1	1	1	1	0	0	0	0	0	0	1	0	0	0	0	0	0	0	0	1	1	1	0	0	1
Actinobacteria	Actinobacteria	Aeromicrobium	1	0	0	0	0	0	0	1	1	1	1	1	1	1	1	1	1	0	1	0	0	1	0	1	0	0	0	0	1	0	0	0	0	0
Actinobacteria	Actinobacteria	Aeromicrobium	0	0	0	0	0	0	1	1	1	1	1	1	1	1	1	0	0	1	0	0	0	0	0	0	0	0	0	0	1	1	1	0	0	0
Actinobacteria	Actinobacteria	Aeromicrobium	0	0	0	0	0	1	0	0	1	1	1	1	1	1	1	0	0	0	0	0	0	0	0	0	0	0	0	0	1	1	1	0	0	0
Actinobacteria	Actinobacteria	Agreia	0	0	0	0	0	0	0	0	1	1	1	1	1	1	1	0	0	0	0	0	0	0	0	0	0	0	0	0	1	0	1	1	1	1
Actinobacteria	Actinobacteria	Arthrobacter	0	0	0	0	0	0	0	1	1	1	1	1	1	1	1	0	1	0	0	0	0	0	0	0	0	0	0	0	0	1	0	0	0	0
Actinobacteria	Actinobacteria	Cellulomonas	0	0	0	0	0	0	1	1	1	1	1	1	1	1	1	0	0	1	0	0	0	0	0	0	0	0	0	0	0	0	0	0	0	0
Actinobacteria	Actinobacteria	Dietzia	0	0	0	0	0	0	0	0	1	1	1	1	1	1	1	0	1	0	0	0	0	0	0	0	0	0	0	0	0	1	0	0	0	0
Actinobacteria	Actinobacteria	Leifsonia	0	0	0	0	0	1	0	0	1	1	1	1	1	1	1	0	0	0	0	0	0	0	0	0	0	0	0	0	1	1	1	1	1	1
Actinobacteria	Actinobacteria	Micrococcus	1	0	0	1	0	0	0	1	1	1	1	1	1	1	1	0	1	0	0	0	0	0	0	0	0	0	0	0	0	1	1	0	0	0
Actinobacteria	Actinobacteria	Micrococcus	0	0	0	0	0	1	1	1	1	1	1	1	1	1	1	0	0	0	0	0	0	0	0	0	0	0	0	0	0	1	0	0	0	0
Actinobacteria	Actinobacteria	Micrococcus	0	0	0	0	0	1	1	1	1	1	1	1	1	1	1	0	0	0	0	0	0	0	0	0	0	0	0	0	0	1	1	0	0	0
Actinobacteria	Actinobacteria	Nocardioides	0	0	0	0	0	0	0	1	1	1	1	1	1	1	1	0	0	1	0	0	0	0	0	0	0	0	0	0	1	1	0	0	0	1
Actinobacteria	Actinobacteria	Nocardioides	0	0	0	0	0	0	0	1	1	1	1	1	1	1	1	0	1	0	0	0	0	0	0	0	0	0	0	0	0	0	0	0	0	0
Actinobacteria	Actinobacteria	Oerskovia	0	0	0	0	0	0	0	0	1	1	1	1	1	1	1	0	0	1	0	0	0	0	0	0	0	0	0	0	0	0	0	0	0	0
Actinobacteria	Actinobacteria	Pseudonocardia	0	0	1	1	0	0	0	1	1	1	1	1	1	0	0	1	0	0	0	1	0	0	0	0	0	0	0	0	0	0	0	0	0	0
Actinobacteria	Actinobacteria	Pseudonocardia	0	0	0	0	0	0	0	0	1	1	1	1	1	1	1	0	0	0	1	0	0	0	0	0	1	1	1	1	0	0	0	0	0	0
Actinobacteria	Actinobacteria	Pseudonocardia	0	0	0	0	0	0	0	0	1	1	1	1	1	1	1	0	0	0	0	1	0	0	0	0	0	0	0	0	1	1	0	1	1	0
Actinobacteria	Actinobacteria	Pseudonocardia	0	0	0	0	0	0	0	0	1	1	1	1	1	1	1	0	1	0	0	1	0	0	0	0	0	0	0	0	0	0	0	0	0	0
Actinobacteria	Actinobacteria	Rhodococcus	0	0	0	0	0	0	0	0	1	1	0	0	0	1	1	0	0	1	0	0	0	0	0	0	0	0	0	0	1	1	1	0	0	0
Actinobacteria	Actinobacteria	Rhodococcus	0	0	0	0	0	1	1	1	1	1	0	0	0	1	1	0	0	0	0	0	0	0	0	0	1	0	0	1	1	1	0	0	0	0
Actinobacteria	Actinobacteria	Rhodococcus	0	0	0	0	0	0	0	0	1	1	1	1	1	1	1	0	1	0	0	0	0	0	0	0	0	1	0	1	0	0	1	0	0	0
Actinobacteria	Actinobacteria	Rhodococcus	0	0	0	0	0	1	0	0	1	1	1	1	1	1	1	0	0	0	0	0	0	0	0	0	0	0	0	0	0	1	1	0	0	0
Actinobacteria	Actinobacteria	Rhodococcus	0	0	0	0	0	1	0	0	1	1	1	1	1	1	1	0	1	0	0	0	0	0	0	0	0	0	0	0	0	0	0	0	0	0
Actinobacteria	Actinobacteria	Rhodococcus	0	0	1	1	0	1	0	0	1	1	1	1	1	0	0	0	1	0	0	0	0	0	0	0	0	0	0	0	0	0	0	0	0	0
Actinobacteria	Actinobacteria	Rhodococcus	0	0	0	0	0	0	0	0	1	1	1	1	1	0	0	0	1	0	0	0	0	0	0	0	0	0	0	0	1	1	1	0	0	0
Actinobacteria	Actinobacteria	Rhodococcus	0	0	0	0	0	1	0	1	1	1	1	1	1	1	1	0	1	0	0	0	0	0	0	0	0	0	0	0	0	1	0	0	0	0
Actinobacteria	Actinobacteria	Salinibacterium	0	0	1	1	0	1	0	0	1	1	1	1	1	1	1	0	1	0	0	0	0	0	0	0	0	0	0	0	1	1	1	0	0	0
Actinobacteria	Actinobacteria	Streptomyces	0	0	0	0	0	0	0	1	1	1	1	0	1	1	1	0	1	0	0	0	0	0	0	0	0	1	1	1	1	1	0	0	0	0
Actinobacteria	Actinobacteria	Streptomyces	1	1	0	0	0	0	0	1	1	1	1	1	1	1	1	0	1	0	0	0	0	0	0	0	0	0	0	0	0	0	0	0	0	0
Actinobacteria	Actinobacteria	Streptomyces	0	0	0	0	0	0	0	1	1	1	1	1	1	1	1	0	1	0	0	0	0	0	0	0	1	1	0	1	0	0	0	0	0	0
Actinobacteria	Actinobacteria	Streptomyces	0	0	0	0	0	0	0	1	1	1	1	1	1	1	1	0	1	0	0	0	0	0	0	0	1	1	0	1	0	0	0	0	0	0
Actinobacteria	Actinobacteria	Streptomyces	0	0	0	0	0	0	0	1	1	1	1	1	1	1	1	0	0	0	0	0	0	0	0	0	0	0	0	0	0	0	0	0	1	0
Bacteroidetes	Flavobacteria	Aquimarina	0	0	0	0	0	0	0	1	1	1	1	1	1	1	1	0	0	0	0	0	0	0	0	0	0	0	0	0	1	1	1	0	0	0
Bacteroidetes	Flavobacteria	Aquimarina	0	0	1	1	0	0	0	1	1	1	1	1	1	1	1	0	1	0	0	0	0	0	0	0	0	0	0	0	0	1	1	0	0	0
Bacteroidetes	Flavobacteria	Cellulophaga	0	0	0	0	0	0	0	1	1	1	1	1	1	1	1	0	0	1	0	0	0	0	0	0	0	0	0	0	0	1	0	0	1	0
Bacteroidetes	Flavobacteria	Cellulophaga	0	0	0	0	0	0	0	1	1	1	1	1	1	1	1	0	0	0	1	0	0	0	0	0	0	0	0	0	1	1	0	0	0	0
Bacteroidetes	Flavobacteria	Cellulophaga	0	0	0	0	0	1	0	0	1	1	1	1	1	1	1	0	1	0	0	0	0	0	0	0	0	0	0	0	0	1	0	0	0	0
Bacteroidetes	Flavobacteria	Cellulophaga	0	0	0	0	0	1	0	1	1	1	1	1	1	1	1	0	0	0	0	0	0	0	0	0	0	0	0	0	0	0	1	0	0	0
Bacteroidetes	Flavobacteria	Cellulophaga	0	0	0	0	0	1	1	1	1	1	1	1	1	1	1	0	0	0	0	0	0	0	0	0	0	0	0	0	1	1	0	0	0	0
Bacteroidetes	Flavobacteria	Croceibacter	0	0	0	0	0	0	0	0	1	1	1	1	1	1	1	0	0	0	0	0	0	0	0	0	0	0	0	0	0	0	0	0	0	0
Bacteroidetes	Flavobacteria	Croceibacter	0	0	0	0	0	0	0	1	1	1	1	1	1	1	1	0	0	0	0	0	0	0	0	0	0	0	0	0	0	0	0	0	0	0
Bacteroidetes	Flavobacteria	Croceibacter	0	0	0	0	0	0	0	1	1	1	1	1	1	1	1	0	1	0	0	0	0	0	0	0	0	0	0	0	0	0	0	0	0	0
Bacteroidetes	Flavobacteria	Croceibacter	0	0	0	0	0	1	0	0	1	1	1	1	1	1	1	0	0	1	0	0	0	0	0	0	0	0	0	0	1	1	1	1	1	1
Bacteroidetes	Flavobacteria	Sufflavibacter	0	0	1	1	0	0	0	0	1	1	1	1	1	1	1	0	0	0	0	0	0	0	0	0	0	0	0	0	0	0	0	0	0	0
Bacteroidetes	Flavobacteria	Maribacter	0	0	0	0	0	1	0	0	1	1	1	1	1	1	1	0	1	0	0	0	0	0	0	0	0	0	0	0	0	0	0	0	0	0
Bacteroidetes	Flavobacteria	Maribacter	1	0	0	0	0	0	0	1	1	1	1	1	1	1	0	1	1	1	0	0	0	0	0	0	0	0	0	0	1	1	1	1	1	1
Bacteroidetes	Flavobacteria	Maribacter	0	0	0	0	0	0	0	1	1	1	1	1	1	1	1	0	1	0	0	0	0	0	0	0	0	0	0	0	1	1	1	1	1	1
Bacteroidetes	Flavobacteria	Psychroserpens	0	0	1	1	0	0	0	1	1	1	1	1	1	1	1	0	1	0	0	0	0	0	0	0	0	0	0	0	1	1	1	1	1	1
Bacteroidetes	Flavobacteria	Tenacibaculum	0	0	0	0	0	0	0	1	1	1	1	1	1	1	1	1	1	0	0	0	0	0	0	0	0	0	0	0	0	0	0	0	0	0
Bacteroidetes	Flavobacteria	Tenacibaculum	0	0	0	0	0	0	0	1	1	1	1	1	1	1	1	0	1	0	0	0	0	0	0	0	0	0	0	0	0	0	0	0	0	0
Bacteroidetes	Flavobacteria	Zobellia	0	0	1	1	0	0	0	1	1	1	1	1	1	1	1	0	0	0	0	0	0	0	0	0	0	0	0	0	0	1	0	0	0	0
Bacteroidetes	Sphingobacteria	Algoriphagus	0	0	0	0	0	0	0	1	1	1	1	1	1	1	1	0	0	0	0	0	0	0	0	0	0	0	0	0	0	0	1	0	0	0
Bacteroidetes	Sphingobacteria	Balneola	0	0	0	0	0	1	0	0	1	1	1	1	1	1	1	0	0	0	0	0	0	0	0	0	0	0	0	0	0	1	0	0	0	0
Bacteroidetes	Sphingobacteria	Cytophaga	0	0	0	0	0	1	0	1	1	1	1	1	1	1	1	0	0	0	0	0	0	0	0	0	0	0	0	0	0	0	0	0	0	0
Bacteroidetes	Sphingobacteria	Cytophaga	0	0	0	0	0	1	1	1	1	1	1	1	1	1	1	0	1	0	0	0	0	0	0	0	0	0	0	0	1	0	1	0	0	0
Bacteroidetes	Sphingobacteria	Cytophaga	0	0	0	0	0	0	0	1	1	1	0	1	1	1	1	0	1	0	0	0	0	0	0	0	0	0	0	0	0	0	0	0	0	0
Bacteroidetes	Sphingobacteria	Cytophaga	0	0	0	0	0	1	0	0	1	1	1	1	1	1	1	0	1	0	0	0	0	0	0	0	0	0	0	0	0	1	0	0	0	0
Bacteroidetes	Sphingobacteria	Cytophaga	0	0	0	0	0	1	0	0	1	1	1	1	1	1	1	0	0	0	0	0	0	0	0	0	0	0	0	0	0	1	0	0	0	0
Bacteroidetes	Sphingobacteria	Flexibacter	0	0	0	0	0	1	1	1	1	1	1	1	1	1	1	0	0	0	0	0	0	0	0	0	0	0	0	0	0	1	0	0	0	0
Bacteroidetes	Sphingobacteria	Flexibacter	0	0	0	0	0	1	1	0	1	1	1	1	1	1	1	0	0	1	0	0	0	0	0	0	0	0	0	0	1	1	1	1	1	1
Bacteroidetes	Sphingobacteria	Lacinutrix	0	0	0	0	0	1	0	0	1	1	1	1	1	1	1	0	1	0	0	0	0	0	0	0	0	0	0	0	1	1	1	0	0	0
Bacteroidetes	Sphingobacteria	Marinicola	0	0	0	0	0	0	0	0	1	1	1	1	1	1	1	0	0	0	0	0	0	0	0	0	0	0	0	0	1	1	1	0	0	0
Bacteroidetes	Sphingobacteria	Rhodovirga	0	0	0	0	0	0	0	1	1	1	1	1	1	1	1	0	1	0	0	0	0	0	0	0	0	0	0	0	0	1	0	0	0	0
Firmicutes	Bacillales	Planococcus	0	0	0	0	0	0	0	0	1	1	1	1	1	1	1	0	0	0	0	0	0	0	0	0	0	0	0	0	0	1	0	0	0	0
Firmicutes	Bacilli	Bacillus	0	0	0	0	0	1	0	0	1	1	1	1	1	1	1	0	0	0	0	0	0	0	0	0	0	0	0	0	0	1	0	0	0	0
Firmicutes	Bacilli	Bacillus	0	0	0	0	0	0	1	1	1	1	1	1	1	1	1	0	0	1	0	0	0	0	0	0	0	0	0	0	0	0	1	0	0	0
Firmicutes	Bacilli	Bacillus	0	0	0	0	0	0	0	1	1	1	1	1	1	1	1	0	1	1	0	0	0	0	0	0	0	0	0	0	0	0	1	0	0	0
Firmicutes	Bacilli	Bacillus	0	0	0	0	0	0	0	0	1	1	1	1	1	1	1	0	1	0	0	0	0	0	0	0	0	0	0	0	1	1	1	0	0	0
Firmicutes	Bacilli	Bacillus	0	0	0	0	0	1	1	1	1	1	1	1	1	1	1	0	1	0	0	0	0	0	0	0	0	0	0	0	0	1	0	0	0	0
Firmicutes	Bacilli	Bacillus	0	0	0	0	0	0	0	1	1	1	1	1	1	1	1	0	1	0	0	1	0	0	1	0	0	0	0	0	1	1	1	0	0	0
Firmicutes	Bacilli	Bacillus	0	0	0	0	0	0	0	0	1	1	0	0	0	1	1	1	1	0	0	0	0	0	0	0	0	0	0	0	0	0	0	0	0	0
Firmicutes	Bacilli	Bacillus	0	0	0	0	0	0	1	1	1	1	0	0	0	1	1	1	1	0	0	0	0	0	0	0	0	0	0	0	0	0	0	0	0	0
Firmicutes	Bacilli	Bacillus	0	0	0	0	0	1	0	1	1	1	1	1	1	1	1	0	1	0	0	0	0	0	0	0	0	0	0	0	0	1	1	0	0	0
Firmicutes	Bacilli	Bacillus	0	0	0	0	0	0	0	0	1	1	1	1	1	1	1	0	0	0	0	0	0	0	0	0	0	0	0	0	0	0	0	0	0	0
Firmicutes	Bacilli	Bacillus	0	0	0	0	0	1	0	0	1	1	1	1	1	1	1	0	1	0	0	0	0	0	0	0	0	0	0	0	0	0	0	0	0	0
Firmicutes	Bacilli	Bacillus	0	0	0	0	0	1	0	0	1	1	1	1	1	1	1	0	1	0	0	0	0	0	0	0	0	0	0	0	0	0	0	0	0	0
Firmicutes	Bacilli	Bacillus	0	0	0	0	0	1	0	0	1	1	0	0	0	1	1	0	1	0	0	0	0	0	0	0	0	0	0	0	1	1	0	0	0	0
Firmicutes	Bacilli	Geobacillus	0	0	0	0	0	1	0	0	1	1	1	1	1	1	1	0	1	0	0	0	0	0	0	0	0	0	0	0	0	0	1	0	0	0
Proteobacteria	Alphaproteobacteria	Agrobacterium	0	0	0	0	0	0	1	1	1	1	1	1	1	1	1	0	0	1	0	0	0	0	0	0	0	0	0	0	1	0	0	0	0	0
Proteobacteria	Alphaproteobacteria	Antarctobacter	0	0	0	0	0	0	0	0	1	1	1	1	1	1	1	0	0	0	0	0	0	0	0	0	0	0	0	0	0	0	1	0	0	0
Proteobacteria	Alphaproteobacteria	Antarctobacter	0	0	0	0	0	1	0	0	1	1	1	1	1	1	1	0	0	1	0	0	0	0	0	0	0	0	0	0	0	1	1	0	0	0
Proteobacteria	Alphaproteobacteria	Antarctobacter	0	0	0	0	0	0	0	0	1	1	1	1	1	1	1	0	0	0	0	0	0	0	0	0	0	0	0	0	1	1	1	0	0	0
Proteobacteria	Alphaproteobacteria	Antarctobacter	1	1	0	0	0	1	0	0	1	1	1	1	1	1	1	0	1	0	0	0	0	0	0	0	0	0	0	0	0	1	0	0	0	0
Proteobacteria	Alphaproteobacteria	Antarctobacter	0	0	1	1	0	1	0	0	1	1	1	1	1	1	1	0	0	0	0	0	0	0	0	0	0	0	0	0	0	1	0	0	0	0
Proteobacteria	Alphaproteobacteria	Antarctobacter	0	0	1	1	0	0	0	0	1	1	1	1	1	1	1	0	1	0	0	0	0	0	0	0	0	0	0	0	0	1	1	0	1	0
Proteobacteria	Alphaproteobacteria	Antarctobacter	0	0	0	0	0	1	0	0	1	1	1	1	1	1	1	0	1	0	0	0	0	0	0	0	0	0	0	0	1	1	1	0	0	0
Proteobacteria	Alphaproteobacteria	Antarctobacter	0	0	0	0	0	1	0	0	1	1	1	1	1	1	1	0	1	0	1	1	0	0	0	0	0	0	0	0	1	0	0	0	1	0
Proteobacteria	Alphaproteobacteria	Antarctobacter	0	0	0	0	0	1	0	0	1	1	1	1	1	1	1	0	0	0	0	0	0	0	0	0	0	0	0	0	1	1	1	0	0	0
Proteobacteria	Alphaproteobacteria	Antarctobacter	0	0	0	0	0	0	0	1	1	1	1	1	1	1	1	0	1	0	0	0	0	0	0	0	0	0	0	0	1	1	1	0	0	0
Proteobacteria	Alphaproteobacteria	Arctic sea ice bacterium ARK10115	0	0	0	0	0	1	0	0	1	1	1	1	1	1	1	0	0	0	0	0	0	0	0	0	0	0	0	0	1	1	1	0	0	0
Proteobacteria	Alphaproteobacteria	Arctic sea ice bacterium ARK10115	0	0	0	0	0	1	0	0	1	1	1	1	1	1	1	0	1	0	0	1	1	0	1	1	0	0	0	0	1	1	1	0	1	0
Proteobacteria	Alphaproteobacteria	Arctic sea ice bacterium ARK10115	0	0	0	0	0	0	0	0	1	1	1	1	1	1	1	0	0	0	0	0	0	0	0	0	0	0	0	0	0	0	1	0	0	0
Proteobacteria	Alphaproteobacteria	Arctic sea ice bacterium ARK10115	0	0	0	0	0	0	0	0	1	1	1	1	1	1	1	1	1	0	0	0	0	0	0	0	0	0	0	0	0	1	0	0	0	0
Proteobacteria	Alphaproteobacteria	Arctic sea ice bacterium ARK10115	0	0	0	0	0	1	0	0	1	1	1	1	1	1	1	1	1	0	0	0	0	0	0	0	0	0	0	0	0	0	0	0	0	0
Proteobacteria	Alphaproteobacteria	Arctic sea ice bacterium ARK10115	0	0	0	0	0	1	0	1	1	1	1	1	1	1	1	0	0	0	0	0	0	0	0	0	0	0	0	0	0	0	0	0	0	0
Proteobacteria	Alphaproteobacteria	Arctic sea ice bacterium ARK10115	0	0	0	0	0	1	0	0	1	1	1	1	1	1	1	0	1	0	0	0	0	0	0	0	0	0	0	0	0	1	1	0	0	0
Proteobacteria	Alphaproteobacteria	Arctic sea ice bacterium ARK10115	1	1	0	0	0	1	0	1	1	1	1	1	1	1	1	0	0	0	0	0	0	0	0	0	0	0	0	0	0	1	1	0	0	0
Proteobacteria	Alphaproteobacteria	Arctic sea ice bacterium ARK10115	0	0	0	0	0	0	0	1	1	1	1	1	1	1	1	0	0	0	0	0	0	0	0	0	0	0	0	0	0	1	0	0	0	0
Proteobacteria	Alphaproteobacteria	Arctic sea ice bacterium ARK10115	0	0	0	0	0	1	0	1	1	1	1	1	1	1	1	0	1	0	0	0	0	0	0	0	0	0	0	0	0	1	0	0	0	0
Proteobacteria	Alphaproteobacteria	Arctic sea ice bacterium ARK10115	0	0	0	0	0	1	0	1	1	1	1	1	1	1	1	0	1	0	0	0	0	0	0	0	0	0	0	0	1	1	0	0	0	0
Proteobacteria	Alphaproteobacteria	Arctic sea ice bacterium ARK10115	1	1	0	0	0	1	0	1	1	1	1	1	1	1	1	0	1	0	0	0	0	0	0	0	0	0	0	0	0	1	0	0	0	0
Proteobacteria	Alphaproteobacteria	Brevundimonas	0	0	0	0	0	1	1	1	1	1	1	1	1	1	1	0	0	0	0	0	0	0	0	0	0	0	0	0	0	0	0	0	0	0
Proteobacteria	Alphaproteobacteria	Brevundimonas	0	0	0	0	0	0	0	1	1	1	1	1	1	1	1	0	1	0	1	1	1	0	0	0	1	1	1	1	1	1	1	0	0	0
Proteobacteria	Alphaproteobacteria	Brevundimonas	0	0	0	0	0	1	0	0	1	1	1	1	1	1	1	0	0	0	0	0	0	0	0	0	0	0	0	0	1	1	1	0	0	1
Proteobacteria	Alphaproteobacteria	Erythrobacter	1	1	0	0	0	0	0	1	1	1	0	0	0	1	1	0	0	1	0	0	0	0	0	0	0	0	0	0	1	1	0	0	0	0
Proteobacteria	Alphaproteobacteria	Erythrobacter	0	0	0	0	0	0	1	1	1	1	1	1	1	1	1	0	0	1	0	0	0	0	0	0	0	0	0	0	0	0	0	0	0	0
Proteobacteria	Alphaproteobacteria	Erythrobacter	0	0	0	0	0	1	1	1	1	1	1	0	1	1	1	0	1	0	0	0	0	0	0	0	0	0	0	0	1	1	1	0	0	0
Proteobacteria	Alphaproteobacteria	Erythrobacter	0	0	0	0	0	1	1	1	1	1	1	1	1	1	1	0	0	0	0	0	0	0	0	0	0	0	0	0	0	1	0	0	0	0
Proteobacteria	Alphaproteobacteria	Leisingera	0	0	0	0	0	1	1	1	1	1	1	1	1	1	1	1	1	0	0	1	1	0	0	1	0	0	0	0	0	1	1	0	0	0
Proteobacteria	Alphaproteobacteria	Leisingera	0	0	0	0	0	0	0	0	1	1	1	1	1	1	0	0	1	1	1	1	1	0	0	0	0	0	0	0	1	1	1	1	1	1
Proteobacteria	Alphaproteobacteria	Maricaulis	0	0	0	0	0	1	1	1	1	1	1	1	1	1	1	0	1	0	1	1	0	0	0	0	0	0	0	0	0	0	0	0	0	0
Proteobacteria	Alphaproteobacteria	Octadecabacter	1	1	0	0	0	1	0	0	1	1	1	1	1	1	1	0	1	0	0	0	0	0	0	0	0	0	0	0	1	1	1	0	0	0
Proteobacteria	Alphaproteobacteria	Pseudorhodobacter	0	0	0	0	0	0	0	1	1	1	1	1	1	1	1	0	1	1	0	1	1	0	0	0	0	0	0	0	0	0	1	0	0	0
Proteobacteria	Alphaproteobacteria	Pseudorhodobacter	0	0	1	1	0	0	0	1	1	1	1	1	1	1	1	0	1	0	0	0	0	0	0	0	0	0	0	0	0	1	1	0	1	0
Proteobacteria	Alphaproteobacteria	Pseudorhodobacter	0	0	0	0	0	1	1	1	1	1	1	1	1	1	1	0	0	0	0	0	1	0	0	0	0	0	0	0	0	0	0	0	0	0
Proteobacteria	Alphaproteobacteria	Pseudorhodobacter	0	0	1	1	0	0	0	1	1	1	1	1	1	1	1	0	1	0	0	0	0	0	0	0	0	0	0	0	1	1	1	0	0	0
Proteobacteria	Alphaproteobacteria	Rhizobium	0	0	0	0	0	0	0	0	1	1	1	1	1	1	1	0	0	1	0	0	0	0	0	0	0	0	0	0	1	1	1	0	0	1
Proteobacteria	Alphaproteobacteria	Roseobacter	1	1	0	0	0	1	0	1	1	1	1	1	1	1	1	0	0	0	0	0	0	0	0	0	0	0	0	0	0	0	0	0	0	0
Proteobacteria	Alphaproteobacteria	Roseobacter	0	0	0	0	0	1	0	0	1	1	1	1	1	1	1	0	0	0	0	0	0	0	0	0	0	0	0	0	0	1	0	0	0	0
Proteobacteria	Alphaproteobacteria	Roseobacter	0	0	0	0	0	1	0	0	1	1	0	1	1	0	0	0	1	0	0	0	0	0	0	0	0	0	0	0	0	1	0	0	0	0
Proteobacteria	Alphaproteobacteria	Roseobacter	0	0	0	0	0	1	0	0	1	1	1	1	1	1	1	0	1	0	0	0	0	0	0	0	0	0	0	0	1	1	1	0	0	0
Proteobacteria	Alphaproteobacteria	Roseobacter	0	0	0	0	0	1	0	0	1	1	1	1	1	1	1	0	0	0	1	1	1	0	0	0	0	0	0	0	1	1	1	0	0	0
Proteobacteria	Alphaproteobacteria	Roseobacter	0	0	0	0	0	1	0	0	1	1	1	1	1	1	1	0	0	0	0	0	0	0	0	0	0	0	0	0	1	1	1	0	0	0
Proteobacteria	Alphaproteobacteria	Roseobacter	0	0	0	0	0	0	0	0	1	1	1	1	1	1	0	0	0	1	0	0	1	0	0	0	0	0	0	0	0	0	0	0	0	0
Proteobacteria	Alphaproteobacteria	Roseobacter	0	0	0	1	0	0	0	0	1	1	1	1	1	0	0	0	0	1	1	1	1	0	0	0	0	0	0	0	0	0	0	0	0	0
Proteobacteria	Alphaproteobacteria	Roseobacter	0	0	0	0	0	0	0	1	1	1	1	1	1	1	1	0	0	0	0	0	0	0	0	0	0	0	0	0	0	0	0	0	0	0
Proteobacteria	Alphaproteobacteria	Roseobacter	0	0	0	0	0	1	0	0	1	1	1	1	1	1	1	0	0	0	0	0	0	0	0	0	0	0	0	0	0	0	0	0	0	0
Proteobacteria	Alphaproteobacteria	Roseobacter	0	0	0	0	0	1	0	1	1	1	1	1	1	1	1	0	1	0	0	0	0	0	0	0	0	0	0	0	0	0	0	0	0	0
Proteobacteria	Alphaproteobacteria	Roseobacter	0	0	0	0	0	1	0	1	1	1	1	1	1	1	1	0	1	0	0	0	0	0	0	0	0	0	0	0	0	0	0	0	0	0
Proteobacteria	Alphaproteobacteria	Roseobacter	0	0	0	0	0	1	0	0	1	1	1	1	1	1	1	0	0	1	0	0	0	0	0	0	0	0	0	0	1	1	1	0	0	0
Proteobacteria	Alphaproteobacteria	Roseobacter	0	0	0	0	0	1	0	1	1	1	1	1	1	0	0	0	0	0	0	0	0	0	0	0	0	0	0	0	1	1	1	0	0	0
Proteobacteria	Alphaproteobacteria	Roseobacter	0	0	0	0	0	1	1	0	1	1	1	1	1	1	1	0	0	1	0	0	0	0	0	0	0	0	0	0	1	0	0	0	0	0
Proteobacteria	Alphaproteobacteria	Roseobacter	0	0	0	0	0	1	0	1	1	1	1	1	1	0	0	0	1	1	0	0	0	0	0	0	0	0	0	0	1	1	1	0	0	0
Proteobacteria	Alphaproteobacteria	Roseobacter	0	0	0	0	0	0	0	1	1	1	1	1	1	1	1	1	1	0	1	1	1	0	0	1	0	0	0	0	0	0	0	0	0	0
Proteobacteria	Alphaproteobacteria	Roseobacter	0	0	0	0	0	1	0	1	1	1	1	1	1	1	1	0	0	1	1	1	1	0	0	0	0	0	0	0	0	0	0	0	1	0
Proteobacteria	Alphaproteobacteria	Roseobacter	0	0	0	0	0	1	0	0	1	1	1	1	1	1	1	0	0	1	0	0	0	0	0	0	0	0	0	0	1	1	1	0	0	0
Proteobacteria	Alphaproteobacteria	Roseobacter	0	0	0	0	0	0	0	0	1	1	1	1	1	1	1	0	1	0	0	0	0	0	0	0	0	0	0	0	1	1	1	0	0	1
Proteobacteria	Alphaproteobacteria	Roseobacter	0	0	0	1	0	1	0	1	1	1	1	1	1	1	1	0	1	0	0	0	0	0	0	0	0	0	0	0	0	1	0	0	0	0
Proteobacteria	Alphaproteobacteria	Roseobacter	0	0	1	1	0	1	1	1	1	1	1	1	1	1	1	0	1	0	0	0	0	0	0	0	0	0	0	0	0	1	0	0	0	0
Proteobacteria	Alphaproteobacteria	Roseobacter	0	1	0	0	0	0	0	0	1	1	1	1	1	1	1	1	1	0	0	0	0	0	0	0	0	0	0	0	0	1	0	0	0	0
Proteobacteria	Alphaproteobacteria	Roseovarius	0	0	0	0	0	0	0	0	1	1	1	1	1	1	1	0	1	0	0	1	1	0	0	0	0	0	0	0	1	1	1	0	0	0
Proteobacteria	Alphaproteobacteria	Roseovarius	1	1	0	0	0	0	0	0	1	1	1	1	1	1	1	1	0	0	1	1	0	0	0	0	0	0	0	0	0	1	0	0	0	0
Proteobacteria	Alphaproteobacteria	Roseovarius	0	0	0	0	0	1	0	0	1	1	1	1	1	1	1	0	0	0	0	0	0	0	0	0	0	0	0	0	1	1	1	0	0	0
Proteobacteria	Alphaproteobacteria	Roseovarius	0	0	0	0	0	1	0	1	1	1	1	1	1	1	1	0	0	0	0	0	0	0	0	0	0	0	0	0	1	1	1	0	0	0
Proteobacteria	Alphaproteobacteria	Ruegeria	0	0	0	0	0	1	0	0	1	1	1	1	1	1	1	0	0	1	0	0	0	0	0	0	0	0	0	0	1	1	1	0	0	0
Proteobacteria	Alphaproteobacteria	Shimia	0	0	1	1	0	0	0	0	1	1	1	1	1	1	1	0	0	0	0	0	0	0	0	0	0	0	0	0	1	1	1	0	0	0
Proteobacteria	Alphaproteobacteria	Shimia	0	0	1	1	0	1	1	1	1	1	1	1	1	1	1	0	0	0	0	0	0	0	0	0	0	0	0	0	1	1	1	0	1	0
Proteobacteria	Alphaproteobacteria	Sneathiella	0	0	0	0	0	1	0	0	1	1	1	1	1	1	1	0	0	0	0	0	0	0	0	0	0	0	0	0	1	1	1	0	1	0
Proteobacteria	Alphaproteobacteria	Sphingomonas	1	1	0	0	0	0	0	0	1	1	1	0	1	1	1	0	1	1	0	0	0	0	0	0	0	0	0	0	0	0	1	0	0	0
Proteobacteria	Alphaproteobacteria	Sphingopyxis	0	0	1	1	0	0	0	1	1	1	1	1	1	1	1	0	1	0	0	0	0	0	0	0	0	0	0	0	0	1	0	0	0	0
Proteobacteria	Alphaproteobacteria	Sphingopyxis	0	0	0	0	0	1	1	1	1	1	1	1	1	1	1	0	1	0	0	0	0	0	0	0	0	0	0	0	0	1	0	0	0	0
Proteobacteria	Alphaproteobacteria	Sulfitobacter	0	0	0	0	0	1	0	1	1	1	1	1	1	1	1	0	0	0	0	0	0	0	0	0	0	0	0	0	0	1	0	0	0	0
Proteobacteria	Alphaproteobacteria	Sulfitobacter	0	0	0	0	0	1	0	1	1	1	1	1	1	1	1	1	1	0	0	0	0	0	0	0	0	0	0	0	0	1	1	0	0	0
Proteobacteria	Alphaproteobacteria	Sulfitobacter	0	0	0	0	0	0	0	1	1	1	1	1	1	1	1	0	0	0	0	0	1	0	0	1	0	0	0	0	0	1	0	0	0	0
Proteobacteria	Alphaproteobacteria	Sulfitobacter	0	0	0	0	0	0	0	0	1	1	1	1	1	1	1	0	1	0	0	1	1	0	0	1	0	0	0	0	0	0	0	0	0	0
Proteobacteria	Alphaproteobacteria	Sulfitobacter	0	0	0	0	0	1	1	1	1	1	1	1	1	1	1	0	0	1	0	0	1	1	1	1	0	0	0	0	1	1	1	0	0	0
Proteobacteria	Alphaproteobacteria	Sulfitobacter	0	0	0	0	0	0	1	1	1	1	1	1	1	1	1	0	1	0	0	0	0	0	0	0	0	0	0	0	1	1	1	0	0	0
Proteobacteria	Alphaproteobacteria	Sulfitobacter	1	1	0	0	0	1	0	1	1	1	1	1	1	1	1	0	0	0	0	0	0	0	0	0	0	0	0	0	1	1	1	0	0	0
Proteobacteria	Alphaproteobacteria	Sulfitobacter	0	0	0	0	0	0	0	0	1	1	1	1	1	1	1	0	0	0	0	0	0	0	0	0	0	0	0	0	1	1	1	0	0	0
Proteobacteria	Alphaproteobacteria	Sulfitobacter	0	0	0	0	0	1	1	1	1	1	1	1	1	1	1	0	0	1	0	0	0	0	0	0	0	0	0	0	1	0	0	0	0	0
Proteobacteria	Alphaproteobacteria	Sulfitobacter	1	1	0	0	0	1	0	0	1	1	1	1	1	1	1	0	0	0	0	0	0	0	0	0	0	0	0	0	1	1	1	0	1	0
Proteobacteria	Alphaproteobacteria	Sulfitobacter	0	0	0	0	0	1	0	1	1	1	1	1	1	1	1	0	1	0	0	0	0	0	0	0	0	0	0	0	0	0	0	0	0	0
Proteobacteria	Alphaproteobacteria	Sulfitobacter	0	0	1	1	0	0	0	0	1	1	1	1	1	0	0	0	1	1	0	1	1	0	0	1	0	0	0	0	0	0	0	0	0	0
Proteobacteria	Alphaproteobacteria	Thalassospira	0	0	0	0	0	0	1	1	1	1	1	1	1	1	0	0	1	1	0	0	1	0	0	0	0	0	0	0	0	0	0	0	0	0
Proteobacteria	Alphaproteobacteria	Thalassospira	0	0	0	0	0	0	1	1	1	1	1	1	1	1	1	0	0	0	0	0	0	0	0	0	0	0	0	0	0	1	1	0	0	0
Proteobacteria	Alphaproteobacteria	Vadicella	0	0	0	0	0	0	0	1	1	1	1	1	1	1	1	0	0	0	0	0	0	0	0	0	0	0	0	0	1	1	1	0	1	0
Proteobacteria	Betaproteobacteria	Hydrogenophaga	1	1	0	0	0	1	0	0	1	1	1	1	1	1	1	0	1	0	0	0	0	0	0	0	0	0	0	0	0	1	0	0	0	0
Proteobacteria	Betaproteobacteria	Variovorax	0	0	0	0	0	0	0	1	1	1	1	1	1	1	1	0	0	0	0	1	0	0	0	0	0	0	0	0	1	1	0	1	1	0
Proteobacteria	Flavobacteria	Croceibacter	0	0	0	0	0	0	0	0	1	1	1	1	1	0	0	0	0	1	0	0	0	0	0	0	0	0	0	0	0	0	0	0	0	0
Proteobacteria	Flavobacteria	Croceibacter	0	0	1	1	0	0	0	1	1	1	1	1	1	0	0	0	1	1	0	0	0	0	0	0	0	0	0	0	1	1	1	1	1	1
Proteobacteria	Flavobacteria	Croceibacter	0	0	1	1	0	0	0	0	1	1	1	1	1	1	1	0	1	0	0	0	0	0	0	0	0	0	0	0	0	0	0	0	0	0
Proteobacteria	Gammaproteobacteria	Marinobacter	0	0	0	0	0	1	1	1	1	1	1	1	1	1	1	0	0	0	0	0	0	0	0	0	0	0	0	0	0	1	0	0	0	0
Proteobacteria	Gammaproteobacteria	Pseudomonas	0	0	1	1	0	1	1	0	1	1	1	1	1	1	1	0	1	0	0	1	1	0	1	1	0	0	0	0	1	1	1	0	1	0
Proteobacteria	Gammaproteobacteria	Pseudomonas	1	1	0	0	1	1	0	0	1	1	1	1	1	1	1	0	1	0	0	1	1	0	1	1	0	0	0	0	1	1	1	0	1	0
Proteobacteria	Gammaproteobacteria	Pseudomonas	0	0	0	0	0	1	0	0	1	1	1	1	1	1	1	0	1	0	0	0	1	0	1	1	0	0	0	0	0	1	0	0	0	0
Proteobacteria	Gammaproteobacteria	Pseudomonas	0	0	1	1	0	1	1	1	1	1	1	1	1	1	1	0	1	0	0	0	1	0	1	1	0	0	0	0	0	0	0	0	0	0
Proteobacteria	Gammaproteobacteria	Alteromonas	0	0	0	0	0	0	1	1	1	1	1	1	1	1	1	0	0	0	0	0	0	0	0	0	0	0	0	0	0	1	0	0	0	0
Proteobacteria	Gammaproteobacteria	Alteromonas	0	0	0	0	0	0	1	1	1	1	1	1	1	1	1	0	1	0	0	0	0	0	0	0	0	0	0	0	0	1	0	0	0	0
Proteobacteria	Gammaproteobacteria	Alteromonas	0	0	0	0	0	1	1	0	1	1	1	1	1	1	1	1	0	0	0	0	0	0	0	0	0	0	0	0	0	1	0	0	0	0
Proteobacteria	Gammaproteobacteria	Alteromonas	0	0	0	0	0	1	1	1	1	1	1	1	1	1	1	0	1	0	0	0	0	0	0	0	0	0	0	0	0	0	0	0	0	0
Proteobacteria	Gammaproteobacteria	Alteromonas	0	0	0	0	0	1	1	1	1	1	1	1	1	1	1	1	1	0	1	1	1	0	0	0	0	0	0	0	0	0	0	1	0	1
Proteobacteria	Gammaproteobacteria	Alteromonas	0	0	0	0	0	1	0	0	1	1	1	1	1	1	1	0	0	0	1	1	0	0	0	0	0	0	0	0	1	1	0	0	0	0
Proteobacteria	Gammaproteobacteria	Colwellia	0	0	0	0	0	1	1	1	1	1	1	1	1	1	1	0	0	0	0	0	0	0	0	0	0	0	0	0	1	1	1	0	0	0
Proteobacteria	Gammaproteobacteria	Colwellia	0	0	0	0	0	1	0	1	1	1	1	1	1	1	1	0	0	0	0	0	0	0	0	0	0	0	0	0	0	1	0	0	0	0
Proteobacteria	Gammaproteobacteria	Colwellia	0	0	0	0	0	1	0	1	1	1	1	1	1	1	1	0	1	0	0	0	0	0	0	0	0	0	0	0	0	1	0	0	0	0
Proteobacteria	Gammaproteobacteria	Erwinia	0	0	0	0	0	1	1	1	1	1	1	1	1	1	1	0	0	0	0	0	0	0	0	0	0	0	0	0	1	1	1	0	0	0
Proteobacteria	Gammaproteobacteria	Glaciecola	0	0	0	0	0	0	0	0	1	1	1	1	1	1	1	0	1	0	0	0	1	0	0	0	0	0	0	0	0	0	0	0	0	0
Proteobacteria	Gammaproteobacteria	Glaciecola	1	1	0	0	0	1	1	1	1	1	1	1	1	1	1	0	0	0	0	0	0	0	0	0	1	0	0	0	0	0	0	0	0	0
Proteobacteria	Gammaproteobacteria	Glaciecola	0	0	0	0	0	0	0	1	1	1	1	1	1	1	1	0	1	0	0	0	0	0	0	0	0	0	0	0	0	0	0	0	0	0
Proteobacteria	Gammaproteobacteria	Glaciecola	0	0	0	0	0	0	0	0	1	1	1	1	1	1	1	0	1	0	0	0	0	0	0	0	0	0	0	0	0	0	0	0	0	0
Proteobacteria	Gammaproteobacteria	Glaciecola	0	0	0	0	0	0	0	0	1	1	0	0	0	1	1	0	0	0	0	0	0	0	0	0	0	0	0	0	0	0	0	0	0	0
Proteobacteria	Gammaproteobacteria	Glaciecola	0	0	0	0	0	1	0	0	1	1	1	1	1	1	1	0	0	1	1	0	0	0	0	0	0	0	0	0	1	1	1	0	1	0
Proteobacteria	Gammaproteobacteria	Glaciecola	0	0	0	0	0	1	0	1	1	1	1	1	1	1	1	0	0	0	0	0	0	0	0	0	0	0	0	0	1	1	0	0	0	0
Proteobacteria	Gammaproteobacteria	Glaciecola	0	0	0	0	0	1	0	0	1	1	1	1	1	1	1	0	1	0	0	0	0	0	0	0	0	0	0	0	0	0	0	0	0	0
Proteobacteria	Gammaproteobacteria	Halomonas	0	0	0	0	0	0	1	1	1	1	1	1	1	1	1	0	0	1	0	0	0	0	0	0	0	0	0	0	0	0	0	0	0	0
Proteobacteria	Gammaproteobacteria	Halomonas	0	0	0	0	0	0	0	0	1	1	1	1	1	1	1	0	1	0	0	0	0	0	0	0	0	0	0	0	1	1	1	0	1	0
Proteobacteria	Gammaproteobacteria	Listonella	1	1	0	0	0	0	0	1	1	1	1	1	1	0	0	1	1	0	0	0	0	0	0	0	0	0	0	0	1	1	0	0	0	0
Proteobacteria	Gammaproteobacteria	Marinobacter	0	0	0	0	0	0	0	1	1	1	1	1	1	1	1	0	0	0	1	1	0	0	0	0	0	0	0	0	0	0	0	0	0	0
Proteobacteria	Gammaproteobacteria	Marinobacter	0	0	0	0	0	1	0	0	1	1	1	1	1	1	1	0	0	0	0	0	0	0	0	0	0	0	0	0	1	0	0	0	0	0
Proteobacteria	Gammaproteobacteria	Marinobacter	0	0	0	0	0	1	0	0	1	1	1	1	1	1	1	0	0	0	1	1	0	0	0	0	0	0	0	0	0	0	0	0	0	0
Proteobacteria	Gammaproteobacteria	Marinobacter	0	0	0	0	0	1	1	1	1	1	1	1	1	1	1	0	1	0	1	1	0	0	0	0	0	0	0	0	0	0	0	0	0	0
Proteobacteria	Gammaproteobacteria	Marinobacter	0	0	0	0	0	1	1	1	1	1	1	1	1	1	1	0	1	0	0	1	0	0	0	0	0	0	0	0	0	0	0	0	0	0
Proteobacteria	Gammaproteobacteria	Marinobacter	0	0	0	0	0	1	1	1	1	1	1	1	1	1	1	0	0	0	0	1	1	0	1	1	0	0	0	0	1	1	1	0	0	0
Proteobacteria	Gammaproteobacteria	Marinobacter	0	0	0	0	0	1	0	1	1	1	1	1	1	1	1	0	1	0	1	1	0	0	0	1	0	0	0	0	0	1	0	0	0	0
Proteobacteria	Gammaproteobacteria	Marinobacter	0	0	1	1	0	1	1	1	1	1	1	1	1	1	1	0	1	0	0	0	0	0	0	0	0	0	0	0	0	0	0	0	0	0
Proteobacteria	Gammaproteobacteria	Marinobacter	0	0	0	0	0	1	1	1	1	1	1	1	1	1	1	0	1	1	0	0	0	0	0	0	0	0	0	0	0	0	0	0	0	0
Proteobacteria	Gammaproteobacteria	Marinobacter	0	0	0	0	0	1	1	1	1	1	1	1	1	1	1	0	0	0	0	0	0	0	0	0	0	0	0	0	0	1	0	0	0	0
Proteobacteria	Gammaproteobacteria	Marinobacter	0	0	0	0	0	0	0	1	1	1	0	0	1	1	1	0	1	0	1	1	1	0	0	0	0	0	0	0	0	0	0	0	0	0
Proteobacteria	Gammaproteobacteria	Marinobacter	0	0	0	0	0	0	0	1	1	1	0	0	1	1	1	1	1	0	0	1	0	0	0	0	0	0	0	0	0	0	0	0	1	0
Proteobacteria	Gammaproteobacteria	Marinobacter	0	0	0	0	0	1	0	0	1	1	1	1	1	1	1	0	0	0	0	0	0	0	0	0	0	0	0	0	0	1	0	0	0	0
Proteobacteria	Gammaproteobacteria	Marinobacter	0	0	0	0	0	1	0	1	1	1	1	1	1	1	1	0	1	0	1	1	1	0	0	0	0	0	0	0	1	0	1	0	1	0
Proteobacteria	Gammaproteobacteria	Marinobacter	0	0	0	0	0	1	0	1	1	1	1	1	1	1	1	0	0	0	0	0	0	0	0	0	0	0	0	0	0	0	0	0	0	0
Proteobacteria	Gammaproteobacteria	Marinobacter	0	0	0	0	0	1	0	1	1	1	1	1	1	1	1	1	1	0	0	1	0	0	0	0	0	0	0	0	0	1	0	0	0	0
Proteobacteria	Gammaproteobacteria	Marinobacter	0	0	0	0	0	0	0	0	1	1	1	1	1	1	1	0	1	0	0	1	0	0	0	0	0	0	0	0	0	1	0	0	0	0
Proteobacteria	Gammaproteobacteria	Marinobacter	0	0	0	0	0	1	1	1	1	1	1	1	1	1	1	0	1	0	1	1	0	0	0	0	0	0	0	0	1	1	1	0	0	0
Proteobacteria	Gammaproteobacteria	Marinobacter	0	0	0	0	0	1	0	1	1	1	1	1	1	1	1	0	0	0	0	1	1	0	0	0	0	0	0	0	1	1	1	0	0	0
Proteobacteria	Gammaproteobacteria	Marinobacter	0	0	0	0	0	1	0	1	1	1	1	1	1	1	1	0	0	0	1	1	1	0	0	0	0	0	0	0	0	0	0	0	0	0
Proteobacteria	Gammaproteobacteria	Marinobacter	0	0	0	0	0	1	1	1	1	1	1	1	1	1	1	0	1	0	1	1	0	0	0	0	0	0	0	0	1	1	0	0	0	0
Proteobacteria	Gammaproteobacteria	Marinobacter	0	0	0	0	0	1	0	1	1	1	1	1	1	1	1	0	1	0	1	1	0	0	0	0	0	0	0	0	0	0	0	0	0	0
Proteobacteria	Gammaproteobacteria	Marinobacter	0	0	0	0	0	1	0	0	1	1	1	1	1	1	1	0	1	0	1	1	1	0	0	0	0	0	0	0	0	0	0	0	0	0
Proteobacteria	Gammaproteobacteria	Marinobacter	0	0	0	0	0	1	0	1	1	1	1	1	1	1	1	0	0	0	1	1	0	0	0	0	0	0	0	0	0	0	0	0	0	0
Proteobacteria	Gammaproteobacteria	Marinobacter	0	0	0	0	0	1	1	1	1	1	1	1	1	1	1	0	1	0	1	1	0	0	0	0	0	0	0	0	0	0	0	0	0	0
Proteobacteria	Gammaproteobacteria	Marinobacter	0	0	0	0	0	1	0	1	1	1	1	1	1	1	1	0	1	0	1	1	1	0	0	0	0	0	0	0	0	1	0	0	0	0
Proteobacteria	Gammaproteobacteria	Marinobacter	0	0	0	0	0	1	0	1	1	1	1	1	1	1	1	0	0	0	0	1	0	0	0	0	0	0	0	0	0	0	0	0	0	0
Proteobacteria	Gammaproteobacteria	Marinobacter	0	0	0	0	0	1	1	1	1	1	1	1	1	1	1	0	1	0	0	1	0	0	0	0	0	0	0	0	0	1	0	0	0	0
Proteobacteria	Gammaproteobacteria	Marinobacter	0	0	0	0	0	1	1	1	1	1	1	1	1	1	1	0	0	0	0	1	0	0	0	0	0	0	0	0	0	1	0	0	0	0
Proteobacteria	Gammaproteobacteria	Marinobacter	0	0	0	0	0	1	0	1	1	1	0	0	0	1	1	1	1	0	0	1	0	0	0	0	0	0	0	0	0	1	0	0	0	0
Proteobacteria	Gammaproteobacteria	Marinobacter	0	0	0	0	0	1	0	0	1	1	1	0	1	1	1	0	1	1	1	1	0	1	0	0	0	0	0	0	1	1	0	1	1	0
Proteobacteria	Gammaproteobacteria	Marinobacter	0	0	1	1	0	1	0	1	1	1	1	1	1	1	1	0	0	0	0	1	0	0	0	0	0	0	0	0	1	0	0	0	0	0
Proteobacteria	Gammaproteobacteria	Marinobacter	0	0	0	0	0	0	0	0	1	1	1	1	1	1	1	0	0	0	0	0	0	0	0	0	0	0	0	0	1	1	1	0	0	0
Proteobacteria	Gammaproteobacteria	Marinobacter	0	0	0	0	0	1	0	1	1	1	1	1	1	1	1	1	1	0	1	1	1	0	0	0	0	0	0	0	0	0	0	0	0	0
Proteobacteria	Gammaproteobacteria	Marinobacter	0	0	0	0	0	0	0	1	1	1	0	0	1	1	1	0	1	1	1	0	0	0	1	1	0	0	0	0	0	0	0	0	0	0
Proteobacteria	Gammaproteobacteria	Marinobacter	0	0	0	0	0	0	0	1	1	1	1	1	1	1	1	0	0	1	1	1	1	0	0	0	0	0	0	0	0	0	0	0	0	0
Proteobacteria	Gammaproteobacteria	Marinobacter	0	0	0	0	0	0	0	1	1	1	1	1	1	1	1	0	1	0	0	1	1	0	0	0	0	0	0	0	0	0	0	0	0	0
Proteobacteria	Gammaproteobacteria	Marinobacter	0	0	0	0	0	0	0	1	1	1	1	1	1	1	1	0	1	0	0	1	0	0	0	0	0	0	0	0	0	0	0	0	0	0
Proteobacteria	Gammaproteobacteria	Marinobacter	0	0	0	0	0	1	0	1	1	1	1	1	1	1	1	0	0	1	1	1	1	0	0	1	0	0	0	0	0	0	0	0	0	0
Proteobacteria	Gammaproteobacteria	Marinobacter	0	0	0	0	0	0	0	1	1	1	1	1	1	1	1	0	1	0	1	1	1	0	0	0	0	0	0	0	0	0	0	0	1	0
Proteobacteria	Gammaproteobacteria	Marinobacter	0	0	0	0	0	0	0	1	1	1	1	1	1	1	1	0	0	0	1	1	1	0	0	0	0	0	0	0	0	0	0	0	0	0
Proteobacteria	Gammaproteobacteria	Marinobacter	0	0	0	0	0	0	0	1	1	1	1	1	1	1	1	0	1	0	1	1	1	0	0	0	0	0	0	0	0	0	0	0	1	0
Proteobacteria	Gammaproteobacteria	Marinobacter	0	0	0	0	0	0	0	1	1	1	1	1	1	0	0	0	1	0	0	0	0	0	0	0	0	0	0	0	1	1	1	0	0	0
Proteobacteria	Gammaproteobacteria	Marinobacter	0	0	0	0	0	0	0	1	1	1	1	1	1	1	1	0	0	0	1	1	1	0	0	0	0	0	0	0	0	0	0	0	0	0
Proteobacteria	Gammaproteobacteria	Marinobacter	0	0	0	0	0	0	0	1	1	1	1	1	1	0	0	0	1	0	0	0	0	0	0	0	0	0	0	0	1	1	1	0	0	0
Proteobacteria	Gammaproteobacteria	Marinobacter	0	0	0	0	0	0	0	1	1	1	1	1	1	1	1	0	1	0	0	0	0	0	0	0	0	0	0	0	1	1	0	0	0	0
Proteobacteria	Gammaproteobacteria	Marinobacter	0	0	1	1	0	1	1	1	1	1	1	1	1	1	1	0	0	0	1	1	0	0	0	0	0	0	0	0	1	1	1	0	0	0
Proteobacteria	Gammaproteobacteria	Marinobacter	0	0	0	0	0	1	0	1	1	1	1	1	1	1	1	0	0	0	0	1	0	0	0	0	0	0	0	0	1	1	1	0	0	0
Proteobacteria	Gammaproteobacteria	Marinobacter	0	0	0	1	0	1	0	0	1	1	1	1	1	1	1	0	0	0	1	1	1	0	0	0	0	0	0	0	0	0	0	0	0	0
Proteobacteria	Gammaproteobacteria	Marinobacter	0	0	1	1	0	1	0	0	1	1	0	1	0	1	1	0	0	0	1	1	1	0	0	0	0	0	0	0	0	0	0	0	0	0
Proteobacteria	Gammaproteobacteria	Marinobacter	0	0	0	0	0	1	0	1	1	1	1	1	1	1	1	0	1	0	1	1	1	0	0	0	0	0	0	0	0	1	0	0	0	0
Proteobacteria	Gammaproteobacteria	Marinobacter	1	1	0	0	0	1	0	1	1	1	1	1	1	1	1	1	1	0	1	1	0	0	0	0	0	0	0	0	0	1	1	0	0	0
Proteobacteria	Gammaproteobacteria	Marinobacter	1	1	0	0	0	1	1	1	1	1	1	1	1	1	1	0	0	0	1	1	0	0	0	0	0	0	0	0	0	1	0	0	0	0
Proteobacteria	Gammaproteobacteria	Marinobacter	0	0	0	0	0	1	1	1	1	1	1	1	1	1	1	1	1	0	1	1	1	0	0	0	0	0	0	0	0	0	0	0	0	0
Proteobacteria	Gammaproteobacteria	Marinobacter	1	1	0	0	0	0	0	0	1	1	1	1	1	1	1	0	1	0	1	1	0	0	0	0	0	0	0	0	1	1	1	0	0	0
Proteobacteria	Gammaproteobacteria	Marinobacter	0	0	0	0	0	1	0	0	1	1	1	1	1	1	1	0	0	0	0	1	0	0	0	0	0	0	0	0	1	1	1	0	0	0
Proteobacteria	Gammaproteobacteria	Marinobacter	0	0	0	0	0	1	0	0	1	1	1	1	1	1	1	0	0	0	1	1	0	0	0	0	0	0	0	0	0	0	0	0	0	0
Proteobacteria	Gammaproteobacteria	Marinobacter	0	0	0	0	0	1	0	1	1	1	1	1	1	1	1	1	1	0	1	1	0	0	0	0	0	0	0	0	0	1	0	0	0	0
Proteobacteria	Gammaproteobacteria	Marinobacter	0	0	0	0	0	1	0	1	1	1	1	1	1	1	1	0	0	0	1	1	0	0	0	0	0	0	0	0	0	0	0	0	0	0
Proteobacteria	Gammaproteobacteria	Marinobacterium	0	0	0	0	0	1	0	0	1	1	1	1	1	1	1	0	1	0	0	0	1	0	0	1	0	0	0	0	1	1	1	0	1	0
Proteobacteria	Gammaproteobacteria	Marinobacterium	0	0	0	0	0	0	1	1	1	1	1	1	1	1	1	0	0	1	0	0	1	0	0	0	0	0	0	0	0	0	0	0	0	1
Proteobacteria	Gammaproteobacteria	Marinomonas	0	0	0	0	0	1	1	1	1	1	1	1	1	1	1	0	1	0	0	0	0	0	0	0	0	0	0	0	0	1	0	0	0	0
Proteobacteria	Gammaproteobacteria	Marinomonas	0	0	0	0	0	1	1	1	1	1	1	1	1	1	1	0	1	0	0	0	0	0	0	0	0	0	0	0	0	0	0	0	0	0
Proteobacteria	Gammaproteobacteria	Marinomonas	0	0	0	0	0	1	1	1	1	1	0	0	0	1	1	0	0	0	0	0	0	0	0	0	0	0	0	0	1	1	1	0	0	0
Proteobacteria	Gammaproteobacteria	Marinomonas	0	0	0	0	0	1	0	0	1	1	1	1	1	1	1	1	1	0	0	0	0	0	0	0	0	0	0	0	1	1	1	0	0	0
Proteobacteria	Gammaproteobacteria	Marinomonas	0	0	0	0	0	1	1	1	1	1	1	1	1	1	1	0	1	0	1	0	0	0	0	0	0	0	0	0	0	0	0	0	0	0
Proteobacteria	Gammaproteobacteria	Marinomonas	0	0	0	0	0	1	1	1	1	1	1	1	1	1	1	0	0	0	0	0	0	0	0	0	0	0	0	0	0	0	0	0	0	0
Proteobacteria	Gammaproteobacteria	Marinomonas	0	0	0	0	0	0	0	1	1	1	0	0	0	1	1	0	1	1	0	0	0	0	0	0	0	0	0	0	0	0	0	0	0	0
Proteobacteria	Gammaproteobacteria	Marinomonas	0	0	0	0	0	1	1	1	1	1	1	1	1	1	1	0	1	0	0	0	0	0	0	0	0	0	0	0	0	0	0	0	0	0
Proteobacteria	Gammaproteobacteria	Marinomonas	0	0	0	0	0	1	0	1	1	1	1	1	1	1	1	0	0	0	0	0	0	0	0	0	0	0	0	0	0	0	0	0	0	0
Proteobacteria	Gammaproteobacteria	Marinomonas	0	0	0	0	0	1	0	1	1	1	1	1	1	1	1	0	0	0	0	0	0	0	0	0	0	0	0	0	0	0	0	0	0	0
Proteobacteria	Gammaproteobacteria	Marinomonas	0	0	0	0	0	0	0	1	1	1	1	1	1	1	1	0	0	0	0	0	0	0	0	0	0	0	0	0	0	0	0	0	0	0
Proteobacteria	Gammaproteobacteria	Marinomonas	0	0	0	0	0	0	0	1	1	1	0	0	0	1	1	1	1	0	0	0	0	0	0	0	0	0	0	0	1	1	1	0	0	0
Proteobacteria	Gammaproteobacteria	Marinomonas	0	0	0	0	0	1	0	0	1	1	1	1	1	1	1	0	1	0	0	0	0	0	0	0	0	0	0	0	0	0	0	0	0	0
Proteobacteria	Gammaproteobacteria	Marinomonas	0	0	0	0	0	1	0	1	1	1	1	1	1	1	1	0	1	0	0	0	0	0	0	0	0	0	0	0	1	1	0	0	1	0
Proteobacteria	Gammaproteobacteria	Marinomonas	0	0	0	0	0	1	0	1	1	1	1	1	1	1	1	0	0	0	1	1	0	0	0	0	0	0	0	0	1	1	0	0	0	0
Proteobacteria	Gammaproteobacteria	Marinomonas	1	1	0	0	0	1	0	0	1	1	1	1	1	1	1	0	0	0	0	0	0	0	0	0	0	0	0	0	0	0	0	0	0	0
Proteobacteria	Gammaproteobacteria	Marinomonas	0	0	0	0	0	1	0	0	1	1	1	1	1	1	1	0	0	0	0	0	0	0	0	0	0	0	0	0	1	0	1	0	0	0
Proteobacteria	Gammaproteobacteria	Marinomonas	0	0	0	0	0	1	0	0	1	1	1	1	1	1	1	0	0	0	0	0	0	0	0	0	0	0	0	0	0	0	0	0	0	0
Proteobacteria	Gammaproteobacteria	Marinomonas	1	1	0	0	0	1	1	1	1	1	1	1	1	1	1	0	0	0	0	0	0	0	0	0	0	0	0	0	0	0	0	0	0	0
Proteobacteria	Gammaproteobacteria	Melitea	0	0	0	0	0	1	0	1	1	1	1	1	1	1	1	0	0	0	0	0	0	0	0	0	0	0	0	0	0	0	0	0	0	0
Proteobacteria	Gammaproteobacteria	Oceaniserpentilla	0	0	0	0	0	0	0	0	1	1	1	1	1	1	1	0	0	0	0	0	0	0	0	0	0	0	0	0	0	1	0	0	0	0
Proteobacteria	Gammaproteobacteria	Oceanospirillum	0	0	0	0	0	1	0	1	1	1	1	1	1	1	1	0	1	0	0	0	1	0	0	1	0	0	0	0	0	0	1	0	0	0
Proteobacteria	Gammaproteobacteria	Oceanospirillum	0	0	0	0	0	1	0	1	1	1	1	1	1	1	1	0	1	0	0	0	0	0	0	0	0	0	0	0	1	1	1	0	0	0
Proteobacteria	Gammaproteobacteria	Photobacterium	0	0	0	0	0	1	1	1	1	1	1	1	1	1	1	0	0	0	0	0	0	0	0	0	0	0	0	0	1	1	1	0	0	0
Proteobacteria	Gammaproteobacteria	Pseudoalteromonas	0	0	0	0	0	0	0	1	1	1	0	0	0	1	1	0	0	1	0	0	0	0	0	0	0	0	0	0	0	0	0	0	0	0
Proteobacteria	Gammaproteobacteria	Pseudoalteromonas	0	0	0	0	0	0	1	1	1	1	1	0	1	1	1	0	0	0	0	0	0	0	0	0	0	0	0	0	0	0	0	0	0	0
Proteobacteria	Gammaproteobacteria	Pseudoalteromonas	1	0	0	0	0	0	1	1	1	1	1	1	1	1	1	0	1	0	0	0	0	0	0	0	0	0	0	0	0	0	0	0	0	0
Proteobacteria	Gammaproteobacteria	Pseudoalteromonas	0	0	0	0	0	1	1	1	1	1	1	1	1	1	1	0	1	0	0	0	0	0	0	0	0	0	0	0	0	0	0	0	0	0
Proteobacteria	Gammaproteobacteria	Pseudoalteromonas	0	0	0	0	0	1	1	1	1	1	1	1	1	1	1	0	0	0	0	0	0	0	0	0	0	0	0	0	0	0	0	0	0	0
Proteobacteria	Gammaproteobacteria	Pseudoalteromonas	0	0	0	0	0	0	0	1	1	1	1	1	1	1	1	0	0	1	0	0	1	0	0	1	0	0	0	0	0	0	0	0	1	0
Proteobacteria	Gammaproteobacteria	Pseudoalteromonas	0	0	0	0	0	1	1	1	1	1	1	1	1	1	1	1	1	0	0	0	0	0	0	0	0	0	0	0	0	0	0	0	0	0
Proteobacteria	Gammaproteobacteria	Pseudoalteromonas	0	0	0	0	0	0	0	1	1	1	1	1	1	1	1	0	0	0	0	0	0	0	0	0	0	0	0	0	1	1	1	1	0	0
Proteobacteria	Gammaproteobacteria	Pseudoalteromonas	0	0	0	0	0	0	0	1	1	1	1	1	1	1	1	0	0	0	1	0	0	0	0	0	0	0	0	0	1	1	1	1	0	0
Proteobacteria	Gammaproteobacteria	Pseudoalteromonas	0	0	0	0	0	0	0	1	1	1	1	1	1	1	1	0	1	0	0	0	0	0	0	0	0	0	0	0	1	1	1	0	0	0
Proteobacteria	Gammaproteobacteria	Pseudoalteromonas	0	0	0	0	0	0	0	1	1	1	1	1	1	1	1	0	1	0	0	0	0	0	0	0	0	0	0	0	0	0	0	0	0	0
Proteobacteria	Gammaproteobacteria	Pseudoalteromonas	0	0	0	0	0	1	1	1	1	1	1	1	1	1	1	0	1	0	0	0	0	0	0	0	0	0	0	0	0	0	0	0	0	0
Proteobacteria	Gammaproteobacteria	Pseudoalteromonas	0	0	0	0	0	0	1	1	1	1	0	0	0	1	1	0	1	0	1	0	0	0	0	0	0	0	0	0	0	1	0	0	0	0
Proteobacteria	Gammaproteobacteria	Pseudoalteromonas	0	0	0	0	0	0	0	0	1	1	1	1	1	1	1	0	1	0	0	0	0	0	0	0	0	0	0	0	1	1	1	0	0	0
Proteobacteria	Gammaproteobacteria	Pseudoalteromonas	0	0	0	0	0	1	0	1	1	1	0	0	0	1	1	0	0	0	1	1	0	0	0	0	0	0	0	0	0	1	0	0	0	0
Proteobacteria	Gammaproteobacteria	Pseudoalteromonas	0	0	0	0	0	1	1	1	1	1	1	1	1	1	1	0	1	0	0	1	0	0	0	0	0	0	0	0	0	1	0	1	0	0
Proteobacteria	Gammaproteobacteria	Pseudoalteromonas	0	0	0	0	0	1	0	1	1	1	1	1	1	1	1	0	0	0	1	1	1	0	0	0	0	0	0	0	0	1	0	0	0	0
Proteobacteria	Gammaproteobacteria	Pseudoalteromonas	1	1	0	0	0	1	1	1	1	1	1	1	1	1	1	0	0	0	0	0	0	0	0	0	0	0	0	0	0	0	0	0	0	0
Proteobacteria	Gammaproteobacteria	Pseudoalteromonas	0	0	0	0	0	0	0	0	1	1	1	1	1	1	1	0	0	0	0	0	0	0	0	0	0	0	0	0	0	1	0	0	0	0
Proteobacteria	Gammaproteobacteria	Pseudoalteromonas	0	0	0	0	0	1	0	0	1	1	1	1	1	1	1	0	0	0	1	0	0	0	0	0	0	0	0	0	1	0	1	0	0	0
Proteobacteria	Gammaproteobacteria	Pseudoalteromonas	0	0	1	1	0	0	0	1	1	1	1	1	1	1	1	0	0	0	0	0	0	0	0	0	0	0	0	0	0	1	0	0	1	0
Proteobacteria	Gammaproteobacteria	Pseudoalteromonas	0	0	0	0	0	1	1	1	1	1	1	1	1	1	1	1	0	0	0	0	0	0	0	0	0	0	0	0	0	1	0	0	0	0
Proteobacteria	Gammaproteobacteria	Pseudomonas	0	0	0	0	0	0	1	1	1	1	1	1	1	1	1	0	0	1	0	0	0	0	0	0	0	0	0	0	1	1	0	0	0	0
Proteobacteria	Gammaproteobacteria	Pseudomonas	0	0	0	0	0	1	1	1	1	1	1	1	1	1	1	0	0	0	0	1	0	0	0	0	0	0	0	0	1	1	0	0	0	0
Proteobacteria	Gammaproteobacteria	Pseudomonas	0	0	0	0	0	0	1	0	1	1	1	1	1	1	1	0	1	0	0	0	0	0	0	0	0	0	0	0	0	1	1	0	0	0
Proteobacteria	Gammaproteobacteria	Pseudomonas	0	0	0	0	0	0	0	0	1	1	1	1	1	1	1	0	1	0	0	0	1	0	0	1	0	0	0	0	1	1	1	0	1	0
Proteobacteria	Gammaproteobacteria	Pseudomonas	1	1	0	0	0	0	0	0	1	1	1	1	1	1	1	0	0	0	0	0	0	0	0	0	1	0	0	0	0	0	0	0	0	0
Proteobacteria	Gammaproteobacteria	Pseudomonas	0	0	0	0	0	0	0	0	1	1	1	1	1	1	1	0	1	0	0	0	1	0	0	1	0	0	0	0	0	0	0	0	0	0
Proteobacteria	Gammaproteobacteria	Pseudomonas	0	0	0	0	0	0	1	1	1	1	1	1	1	1	1	1	1	0	0	0	1	0	0	1	0	0	0	0	0	0	0	0	0	0
Proteobacteria	Gammaproteobacteria	Pseudomonas	0	0	0	0	0	0	0	1	1	1	1	1	1	1	1	0	1	0	0	0	0	0	0	0	0	0	0	0	0	0	0	0	1	0
Proteobacteria	Gammaproteobacteria	Pseudomonas	0	0	0	0	0	0	0	1	1	1	1	1	1	1	1	0	0	0	0	0	0	0	0	0	0	0	0	0	1	1	1	1	1	1
Proteobacteria	Gammaproteobacteria	Pseudomonas	0	0	0	0	0	1	1	1	1	1	1	1	1	1	1	0	0	1	0	0	0	0	0	0	0	0	0	0	0	0	0	0	0	0
Proteobacteria	Gammaproteobacteria	Pseudomonas	0	0	0	0	0	0	0	1	1	1	1	1	1	1	1	0	0	1	0	0	0	0	0	0	0	0	0	0	0	0	0	0	0	0
Proteobacteria	Gammaproteobacteria	Pseudomonas	0	0	0	0	0	1	1	0	1	1	1	1	1	1	1	0	1	0	0	0	0	0	0	0	0	0	0	0	1	1	1	0	0	0
Proteobacteria	Gammaproteobacteria	Pseudomonas	0	0	0	0	0	0	0	1	1	1	1	1	1	1	1	0	0	0	0	1	0	0	1	0	0	0	0	0	0	0	0	0	0	0
Proteobacteria	Gammaproteobacteria	Pseudomonas	0	1	0	0	0	1	0	0	1	1	1	1	1	1	1	0	1	0	0	0	0	0	0	0	0	0	0	0	0	0	0	0	0	0
Proteobacteria	Gammaproteobacteria	Pseudomonas	0	0	0	0	0	0	0	0	1	1	1	1	1	1	1	0	1	0	0	0	1	0	0	0	0	0	0	0	0	0	1	1	0	0
Proteobacteria	Gammaproteobacteria	Pseudomonas	0	0	0	0	0	1	1	1	1	1	1	1	1	1	1	0	0	0	0	1	0	0	0	0	0	0	0	0	1	1	1	0	0	0
Proteobacteria	Gammaproteobacteria	Pseudomonas	0	0	0	0	0	1	1	0	1	1	1	1	1	1	1	0	0	0	0	0	0	0	0	0	0	0	0	0	1	1	1	0	0	0
Proteobacteria	Gammaproteobacteria	Pseudomonas	0	0	0	0	0	1	0	0	1	1	1	1	1	1	1	0	0	0	0	0	0	0	0	0	0	0	0	0	0	1	1	0	0	0
Proteobacteria	Gammaproteobacteria	Pseudomonas	0	0	0	0	0	1	0	0	1	1	1	1	1	1	1	0	1	0	0	0	0	0	0	0	0	0	0	0	1	1	1	1	0	0
Proteobacteria	Gammaproteobacteria	Pseudomonas	0	0	0	0	0	1	0	0	1	1	0	0	0	1	1	0	0	0	0	0	0	0	0	0	0	0	0	0	0	1	0	0	0	0
Proteobacteria	Gammaproteobacteria	Pseudomonas	0	0	0	0	0	1	1	1	1	1	1	1	1	1	1	0	0	0	0	0	0	0	0	0	0	0	0	0	1	1	1	0	1	0
Proteobacteria	Gammaproteobacteria	Pseudomonas	0	0	0	0	0	1	0	0	1	1	1	1	1	1	1	0	1	0	0	0	0	0	0	0	0	0	0	0	1	1	1	0	0	0
Proteobacteria	Gammaproteobacteria	Pseudomonas	0	0	0	0	0	1	0	0	1	1	1	1	1	1	1	0	1	0	0	0	0	0	0	0	0	0	0	0	1	1	0	0	0	0
Proteobacteria	Gammaproteobacteria	Pseudomonas	0	0	0	0	0	0	0	0	1	1	1	1	1	1	1	0	0	0	0	0	1	1	0	0	0	0	0	0	1	1	1	0	0	0
Proteobacteria	Gammaproteobacteria	Pseudomonas	0	0	0	0	0	1	1	1	1	1	1	1	1	1	1	0	1	0	0	0	0	0	0	0	0	0	0	0	1	1	1	0	1	0
Proteobacteria	Gammaproteobacteria	Pseudomonas	0	0	0	0	0	1	1	1	1	1	1	1	1	1	1	0	1	0	0	0	0	0	0	0	0	0	0	0	1	1	0	0	0	0
Proteobacteria	Gammaproteobacteria	Pseudomonas	0	0	0	0	0	1	0	1	1	1	1	1	1	1	1	0	0	1	0	0	0	0	0	0	0	0	0	0	1	1	0	0	0	0
Proteobacteria	Gammaproteobacteria	Psychrobacter	0	0	0	0	0	0	1	1	1	1	1	1	1	1	1	0	1	0	0	0	1	0	0	1	0	0	0	0	0	0	0	0	0	0
Proteobacteria	Gammaproteobacteria	Psychromonas	0	0	0	0	0	0	1	1	1	1	1	1	1	1	1	0	1	0	0	0	0	0	0	0	0	0	0	0	1	1	1	0	0	0
Proteobacteria	Gammaproteobacteria	Rheinheimera	0	0	0	0	0	1	1	1	1	1	1	1	1	1	1	0	0	1	0	0	0	0	0	0	0	0	0	0	0	0	0	0	0	0
Proteobacteria	Gammaproteobacteria	Rheinheimera	0	0	0	0	0	0	0	1	1	1	0	0	0	1	1	0	1	1	0	0	0	0	0	0	0	0	0	0	0	0	0	0	0	0
Proteobacteria	Gammaproteobacteria	Shewanella	0	0	0	0	0	1	0	1	1	1	1	1	1	1	1	0	0	0	0	0	0	0	0	0	0	0	0	0	0	0	0	0	0	0
Proteobacteria	Gammaproteobacteria	Shewanella	0	0	0	0	0	1	1	1	1	1	1	1	1	1	1	0	0	0	0	0	0	0	0	0	0	0	0	0	1	1	1	0	0	0
Proteobacteria	Gammaproteobacteria	Shewanella	0	0	0	0	0	1	0	1	1	1	1	1	1	1	1	0	1	0	0	0	0	0	0	0	0	0	0	0	0	0	0	0	0	0
Proteobacteria	Gammaproteobacteria	Shewanella	0	0	0	0	0	1	1	1	1	1	0	0	0	1	1	0	1	0	0	0	0	0	0	0	0	0	0	0	0	1	0	0	0	0
Proteobacteria	Gammaproteobacteria	Shewanella	0	0	0	0	0	1	1	1	1	1	1	1	1	1	1	0	1	0	0	0	0	0	0	0	0	0	0	0	0	1	1	0	0	0
Proteobacteria	Gammaproteobacteria	Shewanella	0	0	0	0	0	0	0	0	1	1	1	1	1	1	1	1	0	0	1	0	1	0	0	0	0	0	0	0	1	0	0	0	0	0
Proteobacteria	Gammaproteobacteria	Shewanella	0	0	0	0	0	0	0	1	1	1	0	0	0	1	1	0	1	0	0	0	0	0	0	0	0	0	0	0	0	0	0	0	0	0
Proteobacteria	Gammaproteobacteria	Shewanella	0	0	0	0	0	1	1	1	1	1	1	1	1	1	1	0	0	0	0	0	0	0	0	0	0	0	0	0	0	1	0	0	0	0
Proteobacteria	Gammaproteobacteria	Shewanella	0	0	0	0	0	1	1	1	1	1	1	1	1	1	1	0	1	0	0	0	0	0	0	0	0	0	0	0	0	1	0	0	0	0
Proteobacteria	Gammaproteobacteria	Shewanella	0	0	0	0	0	1	1	1	1	1	1	1	1	1	1	0	0	0	0	1	1	0	0	0	0	0	0	0	0	0	0	0	0	0
Proteobacteria	Gammaproteobacteria	Shewanella	0	0	0	0	0	1	1	1	1	1	1	1	1	1	1	0	1	0	0	0	1	0	0	0	0	0	0	0	1	1	1	0	1	0
Proteobacteria	Gammaproteobacteria	Shewanella	0	0	0	0	0	1	1	1	1	1	1	1	1	1	1	0	1	0	0	0	0	0	0	0	0	0	0	0	0	0	0	0	0	0
Proteobacteria	Gammaproteobacteria	Shewanella	0	0	0	0	0	1	0	1	1	1	0	0	0	1	1	0	1	0	0	0	0	0	0	0	0	0	0	0	1	1	1	0	1	0
Proteobacteria	Gammaproteobacteria	Shewanella	0	0	0	0	0	1	1	1	1	1	0	1	0	1	1	0	1	0	0	0	0	0	0	0	0	0	0	0	0	0	0	0	0	0
Proteobacteria	Gammaproteobacteria	Shewanella	0	0	0	0	0	1	0	1	1	1	1	1	1	1	1	0	1	0	0	0	1	0	0	1	0	0	0	0	0	0	0	0	0	0
Proteobacteria	Gammaproteobacteria	Shewanella	0	0	0	0	0	1	1	1	1	1	0	0	0	1	1	0	1	0	0	0	1	0	0	1	0	0	0	0	1	0	1	0	1	0
Proteobacteria	Gammaproteobacteria	Shewanella	0	0	0	0	0	1	0	1	1	1	0	0	1	1	1	1	1	0	0	0	0	0	0	0	0	0	0	0	0	0	0	0	0	0
Proteobacteria	Gammaproteobacteria	Shewanella	0	0	0	0	0	0	1	1	1	1	0	0	0	1	1	0	1	1	0	0	0	0	0	0	0	0	0	0	0	0	0	0	0	0
Proteobacteria	Gammaproteobacteria	Shewanella	0	0	0	0	0	1	1	1	1	1	1	1	1	1	1	0	0	0	0	0	0	0	0	0	0	0	0	0	0	0	0	0	0	0
Proteobacteria	Gammaproteobacteria	Shewanella	0	0	1	1	0	1	1	1	1	1	1	1	1	1	1	0	0	0	0	0	0	0	0	0	0	0	0	0	0	0	1	0	0	0
Proteobacteria	Gammaproteobacteria	Shewanella	0	0	0	0	0	1	0	1	1	1	1	1	1	1	1	0	0	0	0	0	0	0	0	0	0	0	0	0	1	1	1	0	0	0
Proteobacteria	Gammaproteobacteria	Shewanella	0	0	0	0	0	1	0	1	1	1	1	1	1	1	1	0	0	0	0	0	0	0	0	0	0	0	0	0	0	1	0	0	0	0
Proteobacteria	Gammaproteobacteria	Shewanella	0	0	1	1	0	1	1	1	1	1	1	1	1	1	1	0	0	0	0	0	0	0	0	0	0	0	0	0	0	1	0	0	0	0
Proteobacteria	Gammaproteobacteria	Spongiibacter	0	0	0	0	0	0	1	1	1	1	1	1	1	1	1	0	0	0	0	0	0	0	0	0	0	0	0	0	1	0	0	0	0	0
Proteobacteria	Gammaproteobacteria	Spongiibacter	0	0	0	0	0	0	0	1	1	1	1	1	1	1	0	0	1	0	0	0	0	0	0	0	0	0	0	0	1	1	1	0	0	0
Proteobacteria	Gammaproteobacteria	Stenotrophomonas	0	0	0	0	0	1	0	1	1	1	1	1	1	1	1	0	1	0	0	0	0	0	0	0	1	0	1	1	1	1	1	0	0	0
Proteobacteria	Gammaproteobacteria	Vibrio	0	0	0	0	0	0	1	1	1	1	1	1	1	1	1	0	0	0	0	0	0	0	0	0	0	0	0	0	0	1	0	0	0	0
Proteobacteria	Gammaproteobacteria	Vibrio	0	0	0	0	0	1	1	1	1	1	1	1	1	1	1	0	0	0	0	0	0	0	0	0	0	0	0	0	0	1	0	0	0	0
Proteobacteria	Gammaproteobacteria	Vibrio	0	0	1	1	0	1	0	1	1	1	1	1	1	1	1	0	1	0	0	0	0	0	0	0	0	0	0	0	0	0	0	0	0	0
Proteobacteria	Gammaproteobacteria	Vibrio	0	0	1	1	0	0	0	1	1	1	1	1	1	1	1	1	1	0	0	0	0	0	0	0	0	0	0	0	0	1	0	0	1	0
Proteobacteria	Gammaproteobacteria	Vibrio	0	0	0	0	0	1	1	1	1	1	1	0	1	1	1	0	1	0	0	0	0	0	0	0	0	0	0	0	0	0	0	0	0	0
Proteobacteria	Gammaproteobacteria	Vibrio	0	0	0	0	0	1	1	1	1	1	1	1	1	1	1	0	0	0	0	0	0	0	0	0	0	0	0	0	0	1	0	0	0	0
Proteobacteria	Gammaproteobacteria	Vibrio	0	0	0	0	0	1	1	1	1	1	1	1	1	1	1	0	0	0	0	0	0	0	0	0	0	0	0	0	0	0	0	0	0	0
Proteobacteria	Gammaproteobacteria	Vibrio	0	0	0	0	0	0	1	1	1	1	1	1	1	1	1	0	0	0	0	0	0	0	0	0	0	0	0	0	0	1	1	0	0	0
Proteobacteria	Gammaproteobacteria	Vibrio	0	0	0	0	0	1	1	1	1	1	1	1	1	1	1	1	1	0	0	0	0	0	0	0	0	0	0	0	0	0	0	0	0	0
Proteobacteria	Gammaproteobacteria	Vibrio	0	0	0	0	0	1	1	1	1	1	1	1	1	1	1	0	0	0	0	0	0	0	0	0	0	0	0	0	0	0	0	0	0	0
Proteobacteria	Gammaproteobacteria	Vibrio	0	0	0	0	0	1	1	1	1	1	1	1	1	1	1	0	0	0	0	0	0	0	0	0	0	0	0	0	0	1	0	0	1	0
Verrucomicrobia	Verrucomicrobiae	Opitutus	1	1	0	0	0	1	0	0	1	1	1	1	1	1	1	0	0	0	0	0	0	0	0	0	0	0	0	0	1	1	1	0	1	0

## Sheet: Enzyme_groupings
	MM_1	MM_2	MM_2			Cat_vs_Bio_1	Cat_vs_Bio_1	Cat_vs_Bio_2	Cat_vs_Bio_2	Catabolic vs. Biosynthetic				Cofactor-dependent_vs_-independent_1	Cofactor-dependent_vs_-independent_2						Specific_vs_Generalist_1	MM_2	Specific_vs_Generalist_1	Specific_vs_Generalist_2	Specific_vs_Generalist_2					Cluster_1_vs_2	Specific_vs_Generalist_1
Nitrilase	1	n	n		Nitrilase_Benz-CN	catabolic	1	catabolic	1	Nitrilase	catabolic		Nitrilase_Benz-CN	independent	independent	Coenzyme/cofactor- and/or 'specialist' cosubstrate-dependent vs independent				Nitrilase_Benz-CN	specialist	n	1	specialist	1				Nitrilase_Benz-CN	2	specialist
Nitrilase	1	n	n		Nitrilase_Prop-CN	catabolic	1	catabolic	1	Nitrile hydratase	catabolic		Nitrilase_Prop-CN	independent	independent	Dependent				Nitrilase_Prop-CN	specialist	n	1	specialist	1	Generalist-type enzymes with role(s) in 'core' metabolism vs enzymes with specific roles (usually feeding into or diverting out of 'core' metabolism)			Nitrilase_Prop-CN	2	specialist
Nitrile hydratase	1	l	l		Nitrile hydratase_Benz-CN	catabolic	1	catabolic	1	Phosphomonoesterase	catabolic		Nitrile hydratase_Benz-CN	independent	independent	EC 1.1.x.x-dependent dehydrogenase (NAD or NADP)				Nitrile hydratase_Benz-CN	specialist	l	1	specialist	1	Generalist-type enzymes			Nitrile hydratase_Benz-CN	2	specialist
Nitrile hydratase	1	l	l		Nitrile hydratase_Prop-CN	catabolic	1	catabolic	1	Phosphodiesterase	catabolic		Nitrile hydratase_Prop-CN	independent	independent	EC 1.3.x.x-dependent dehydrogenase (NAD or NADP)				Nitrile hydratase_Prop-CN	specialist	l	1	specialist	1	Phosphomonoesterase	generalist		Nitrile hydratase_Prop-CN	2	specialist
Acid phosphomono- esterase	2	a	a		Acid phosphomono- esterase	catabolic	1	catabolic	1	Carboxyesterase	catabolic		Acid phosphomono- esterase	independent	independent	Dione reductase (NADH2 or NADPH2)				Acid phosphomono- esterase	generalist	a	2	generalist	2	Phosphodiesterase	generalist		Acid phosphomono- esterase	2	generalist
Alkaline phosphomono- esterase	2	a	a		Alkaline phosphomono- esterase	catabolic	1	catabolic	1	EC 1.1.x.x-type dehydrogenase (also significant biosynthetic roles)	catabolic		Alkaline phosphomono- esterase	independent	independent	Baeyer-Villiger monooxygenase (NADPH2 or NADH2 plus oxygen)				Alkaline phosphomono- esterase	generalist	a	2	generalist	2	Carboxyesterase	generalist		Alkaline phosphomono- esterase	1	generalist
Acid phosphodi- esterase	2	i	i		Acid phosphodi- esterase	catabolic	1	catabolic	1	EC 1.3.x.x-type dehydrogenase (also significant biosynthetic roles)	catabolic		Acid phosphodi- esterase	independent	independent	Other type(s) of monooxygenase (P450 cytochrome or pterine of 2-ketoglutarate etc plus oxygen)				Acid phosphodi- esterase	generalist	i	2	generalist	2	EC 1.1.x.x-type dehydrogenase (some of these enzymes may have specific role-type functions)	generalist		Acid phosphodi- esterase	2	generalist
Alkaline phosphodi- esterase	2	b	b		Alkaline phosphodi- esterase	catabolic	1	catabolic	1	Dehalogenase (might some sort of dehalogenase activity be a prerequisit for marine microorganisms?	catabolic		Alkaline phosphodi- esterase	independent	independent	Dioxygenase (oxygen)				Alkaline phosphodi- esterase	generalist	b	2	generalist	2	EC 1.3.x.x-type dehydrogenase (some of these enzymes may have specific role-type functions)	generalist		Alkaline phosphodi- esterase	1	generalist
C4-carboxy esterase	2	d	d		C4-carboxy esterase	catabolic	1	catabolic	1	Dioxygenase	catabolic		C4-carboxy esterase	independent	independent	Laccase (oxygen)				C4-carboxy esterase	generalist	d	2	generalist	2				C4-carboxy esterase	1	generalist
C16-carboxy esterase	2	d	d		C16-carboxy esterase	catabolic	1	catabolic	1	Laccase	catabolic		C16-carboxy esterase	independent	independent	Peroxidase (hydrogen peroxide)				C16-carboxy esterase	generalist	d	2	generalist	2	Specific role-type enzymes			C16-carboxy esterase	1	generalist
EC1.1-type dehydrogenase	3	c	c		EC1.1-type dehydrogenase_[substrate 1]	catabolic	1	biosynthetic	2	Peroxidase - there are some biosynthetic roles for peroxidases in producing lignin and related polymers, but these types of macromolecules are not found in (marine) bacteria	catabolic		EC1.1-type dehydrogenase_[substrate 1]	dependent	dependent	Dehalogenase (some mechanistic types only - NADH2)				EC1.1-type dehydrogenase_[substrate 1]	generalist	c	2	specialist	1	Nitrilase	specialist		EC1.1-type dehydrogenase_[substrate 1]	1	generalist
EC1.1-type dehydrogenase	3	c	c		EC1.1-type dehydrogenase_[substrate 2]	catabolic	1	biosynthetic	2	Baeyer-Villiger monooxygenase - there are some biosynthetic roles for BVMOs in key steps for the synthesis of some secondary metabolites, but the titre would be too low to be detected in the screen used	catabolic		EC1.1-type dehydrogenase_[substrate 2]	dependent	dependent					EC1.1-type dehydrogenase_[substrate 2]	generalist	c	2	specialist	1	Nitrile hydratase	specialist		EC1.1-type dehydrogenase_[substrate 2]	1	generalist
EC1.3-type dehydrogenase	3	c	c		EC1.3-type dehydrogenase	catabolic	1	biosynthetic	2	Lactone hydrolase - same comment as for BVMOs (see above)	catabolic		EC1.3-type dehydrogenase	dependent	dependent	Independent (= hydrolytic enzymes that use ubiquitous water as cosubstrate)				EC1.3-type dehydrogenase	generalist	c	2	specialist	1	Laccase	specialist		EC1.3-type dehydrogenase	1	generalist
Peroxidase	4	e	e		Peroxidase	catabolic	1	catabolic	1	Other type(s) of monooxygenase (eg P450-dependent, pterine-dependent, 2-ketoglutarate-dependent, etc) - same comment as for BVMOs (see above)	catabolic		Peroxidase	dependent	dependent	Nitrilase				Peroxidase	specialist	e	1	specialist	1	Peroxidase	specialist		Peroxidase	1	specialist
Laccase	4	e	e		Laccase	catabolic	1	catabolic	1				Laccase	dependent	dependent	Nitrile hydratase				Laccase	specialist	e	1	specialist	1	Epoxide hydrolase	specialist		Laccase	1	specialist
Phenyl-sub epoxide hydrolase	5	m	m		Phenyl-sub epoxide hydrolase	biosynthetic	2	biosynthetic	2	Biosynthetic			Phenyl-sub epoxide hydrolase	independent	independent	Phosphomonoesterase				Phenyl-sub epoxide hydrolase	specialist	m	1	specialist	1	Lactone hydrolase	specialist		Phenyl-sub epoxide hydrolase	2	specialist
Epoxyalkene hydrolase	5	f	f		Epoxyalkene hydrolase	biosynthetic	2	biosynthetic	2	Dione reductase	biosynthetic		Epoxyalkene hydrolase	independent	independent	Phosphodiesterase				Epoxyalkene hydrolase	specialist	f	1	specialist	1	Dioxygenase	specialist		Epoxyalkene hydrolase	2	specialist
1, 2-Dione reductase	6	j	j		1, 2-Dione reductase	biosynthetic	2	biosynthetic	2	Epoxide hydrolase	biosynthetic		1, 2-Dione reductase	dependent	dependent	Carboxyesterase				1, 2-Dione reductase	specialist	j	1	specialist	1	Baeyer-Villiger monooxygenase	specialist		1, 2-Dione reductase	2	specialist
Indole-induced monooxygenase	7	t	t		Indole-induced monooxygenase	biosynthetic	2	biosynthetic	2	EC 1.1.x.x-type dehydrogenase (also significant catabolic roles)	biosynthetic		Indole-induced monooxygenase	dependent	dependent	Lactone hydrolase				Indole-induced monooxygenase	specialist	t	1	specialist	1	Other type(s) of monooxygenase	specialist		Indole-induced monooxygenase	2	specialist
Benzoic acid-induced monooxygenase	7	t	t		Benzoic acid-induced monooxygenase	biosynthetic	2	biosynthetic	2	EC 1.3.x.x-type dehydrogenase (also significant catabolic roles)	biosynthetic		Benzoic acid-induced monooxygenase	dependent	dependent	Epoxide hydrolase				Benzoic acid-induced monooxygenase	specialist	t	1	specialist	1	Dione reductase	specialist		Benzoic acid-induced monooxygenase	2	specialist
m-Toluic acid induced monooxygenase	7	s	s		m-Toluic acid induced monooxygenase	biosynthetic	2	biosynthetic	2	BVMO - but see above - titre would probably be too low to show in the agar plate-based screen used	biosynthetic		m-Toluic acid induced monooxygenase	dependent	dependent	Dehalogenase (some mechanistic types only)				m-Toluic acid induced monooxygenase	specialist	s	1	specialist	1	Dehalogenase	specialist		m-Toluic acid induced monooxygenase	2	specialist
Indole-induced dioxygenase	8	x	x		Indole-induced dioxygenase	catabolic	1	catabolic	1	Other type(s) of monooxygenase -but see above - titre would probably be too low to show in the agar plate-based screen used	biosynthetic		Indole-induced dioxygenase	dependent	dependent					Indole-induced dioxygenase	specialist	x	1	specialist	1				Indole-induced dioxygenase	2	specialist
Benzoic acid-induced dioxygenase	8	q	q		Benzoic acid-induced dioxygenase	catabolic	1	catabolic	1				Benzoic acid-induced dioxygenase	dependent	dependent					Benzoic acid-induced dioxygenase	specialist	q	1	specialist	1				Benzoic acid-induced dioxygenase	2	specialist
m-Toluic acid induced dioxygenase	8	o	o		m-Toluic acid induced dioxygenase	catabolic	1	catabolic	1				m-Toluic acid induced dioxygenase	dependent	dependent					m-Toluic acid induced dioxygenase	specialist	o	1	specialist	1				m-Toluic acid induced dioxygenase	2	specialist
3-Acetylindole-induced BVMO	9	r	r		3-Acetylindole-induced BVMO	catabolic	1	biosynthetic	2				3-Acetylindole-induced BVMO	dependent	dependent					3-Acetylindole-induced BVMO	specialist	r	1	specialist	1				3-Acetylindole-induced BVMO	2	specialist
Cyclohexanone-induced BVMO	9	r	r		Cyclohexanone-induced BVMO	catabolic	1	biosynthetic	2				Cyclohexanone-induced BVMO	dependent	dependent					Cyclohexanone-induced BVMO	specialist	r	1	specialist	1				Cyclohexanone-induced BVMO	2	specialist
Acetophenone-induced BVMO	9	r	r		Acetophenone-induced BVMO	catabolic	1	biosynthetic	2				Acetophenone-induced BVMO	dependent	dependent					Acetophenone-induced BVMO	specialist	r	1	specialist	1				Acetophenone-induced BVMO	2	specialist
Lactone hydrolase	5	r	r		Lactone hydrolase	catabolic	1	catabolic	1				Lactone hydrolase	independent	independent					Lactone hydrolase	specialist	r	1	specialist	1				Lactone hydrolase	2	specialist
α-Halocarboxylic acid dehalogenase	10	h	h		a-Halocarboxylic acid dehalogenase	catabolic	1	catabolic	1				α-Halocarboxylic acid dehalogenase	independent	dependent					α-Halocarboxylic acid dehalogenase	specialist	h	1	specialist	1				a-Halocarboxylic acid dehalogenase	2	specialist
β-Halocarboxylic acid dehalogenase	10	g	g		b-Halocarboxylic acid dehalogenase	catabolic	1	catabolic	1				β-Halocarboxylic acid dehalogenase	independent	dependent					β-Halocarboxylic acid dehalogenase	specialist	g	1	specialist	1				b-Halocarboxylic acid dehalogenase	2	specialist
γ-Halocarboxylic acid dehalogenase	10	h	h		g-Halocarboxylic acid dehalogenase	catabolic	1	catabolic	1				γ-Halocarboxylic acid dehalogenase	independent	dependent					γ-Halocarboxylic acid dehalogenase	specialist	h	1	specialist	1				g-Halocarboxylic acid dehalogenase	2	specialist
o-Halobenzoic acid dehalogenase	10	p	p		o-Halobenzoic acid dehalogenase	catabolic	1	catabolic	1				o-Halobenzoic acid dehalogenase	independent	dependent					o-Halobenzoic acid dehalogenase	specialist	p	1	specialist	1				o-Halobenzoic acid dehalogenase	2	specialist
m-Halobenzoic acid dehalogenase	10	k	k		m-Halobenzoic acid dehalogenase	catabolic	1	catabolic	1				m-Halobenzoic acid dehalogenase	independent	dependent					m-Halobenzoic acid dehalogenase	specialist	k	1		1				m-Halobenzoic acid dehalogenase	2	specialist
p-Halobenzoic acid dehalogenase	10	p	p		p-Halobenzoic acid dehalogenase	catabolic	1	catabolic	1				p-Halobenzoic acid dehalogenase	independent	dependent					p-Halobenzoic acid dehalogenase	specialist	p	1		1				p-Halobenzoic acid dehalogenase	2	specialist
																																	Generalist-type enzymes with role(s) in 'core' metabolism vs enzymes with specific roles (usually feeding into or diverting out of 'core' metabolism)
																																	Generalist-type enzymes
																																	Phosphomonoesterase	generalist
																																	Phosphodiesterase	generalist
																																	Carboxyesterase	generalist
																																	EC 1.1.x.x-type dehydrogenase (some of these enzymes may have specific role-type functions)	generalist
																																	EC 1.3.x.x-type dehydrogenase (some of these enzymes may have specific role-type functions)	generalist
																																	Specific role-type enzymes
																																	Nitrilase	specialist
																																	Nitrile hydratase	specialist
																																	Laccase	specialist
																																	Peroxidase	specialist
																																	Epoxide hydrolase	specialist
																																	Lactone hydrolase	specialist
																																	Dioxygenase	specialist
																																	Baeyer-Villiger monooxygenase	specialist
																																	Other type(s) of monooxygenase	specialist
																																	Dione reductase	specialist
																																	Dehalogenase	specialist

## Sheet: P-A_data
Nitrilase		Nitrile hydratase		Acid phosphomono- esterase	Acid phosphodi- esterase	Alkaline phosphomono- esterase	Alkaline phosphodi- esterase	C4-carboxy esterase	C16-carboxy esterase	EC1.1-type dehydrogenase	EC1.1-type dehydrogenase	EC1.3-type dehydrogenase	Peroxidase	Laccase	Phenyl-sub epoxide hydrolase	Epoxyalkene hydrolase	1, 2-Dione reductase	Indole-induced monooxygenase	Benzoic acid-induced monooxygenase	m-Toluic acid induced monooxygenase		Indole-induced dioxygenase	Benzoic acid-induced dioxygenase	m-Toluic acid induced dioxygenase	3-Acetylindole-induced BVMO	Cyclohexanone-induced BVMO	Acetophenone-induced BVMO			Lactone hydrolase	α-Halocarboxylic acid dehalogenase	β-Halocarboxylic acid dehalogenase	γ-Halocarboxylic acid dehalogenase	o-Halobenzoic acid dehalogenase	m-Halobenzoic acid dehalogenase	p-Halobenzoic acid dehalogenase
Benz-CN	Prop-CN	Benz-CN	Prop-CN							[substrate 1]	[substrate 2]						(->diol)
0	0	0	0	0	0	1	0	1	1	1	1	1	1	1	0	0	0	0	0	0		0	0	0	0	0	0			0	0	1	0	0	0	0
0	0	0	0	0	1	1	1	1	1	1	1	1	1	1	0	0	0	0	0	0		0	0	0	0	0	0			0	0	0	0	0	0	0
0	0	0	0	0	0	0	1	1	1	1	1	1	1	1	0	0	0	0	0	0		0	0	0	0	0	0			0	0	0	1	0	0	0
1	1	0	0	0	0	0	1	1	1	1	1	1	0	0	1	1	0	0	0	0		0	0	0	0	0	0			0	1	1	0	0	0	0
0	0	0	0	0	1	0	1	1	1	1	1	1	1	1	0	0	1	0	0	0		0	0	0	0	0	0			0	1	0	0	0	0	0
0	0	0	0	0	1	0	1	1	1	1	1	1	1	1	0	0	0	0	0	0		0	0	0	0	0	0			0	0	1	0	0	0	0
1	1	0	0	0	0	0	1	1	1	0	0	0	1	1	0	0	1	0	0	0		0	0	0	0	0	0			0	1	1	0	0	0	0
1	0	0	0	0	0	0	1	1	1	1	1	1	1	1	1	1	0	1	0	0		1	0	1	0	0	0			0	1	0	0	0	0	0
0	0	0	0	0	1	0	1	1	1	1	1	1	1	1	0	0	1	0	0	0		0	0	0	0	0	0			0	1	1	1	0	0	0
0	0	0	0	0	0	0	1	1	1	1	1	1	1	1	0	0	1	0	0	0		0	0	0	0	0	0			0	0	1	0	0	1	0
0	0	0	0	0	1	0	1	1	1	1	1	1	1	1	0	0	1	0	0	0		0	0	0	0	0	0			0	0	0	1	0	0	0
0	0	0	0	0	0	0	1	1	1	0	0	0	1	1	0	0	1	0	0	0		0	0	0	0	0	0			0	0	0	0	0	0	0
0	0	0	0	0	0	0	0	1	1	1	1	1	1	1	0	0	1	0	0	0		0	0	0	0	0	0			0	1	1	1	0	0	1
0	0	0	0	0	1	0	1	1	1	1	1	1	1	1	0	0	1	0	0	0		0	0	0	0	0	0			0	0	0	0	0	0	0
0	0	0	0	0	0	0	1	1	1	1	1	1	1	1	0	0	1	0	0	0		0	0	0	0	0	0			0	1	1	0	0	0	1
0	0	0	0	0	0	0	1	1	1	1	1	1	1	1	0	0	0	0	1	0		0	0	0	0	0	0			0	1	1	0	1	1	0
0	0	0	0	0	1	0	1	1	1	1	1	1	1	1	0	0	1	0	0	0		0	0	0	0	0	0			0	0	0	0	0	0	0
0	0	0	0	0	0	0	0	1	1	1	1	1	1	1	0	0	1	0	0	0		0	0	0	0	0	0			0	0	0	0	0	0	0
0	0	0	0	0	1	0	1	1	1	1	1	1	1	1	0	0	1	0	0	0		0	0	0	0	0	0			0	1	1	0	0	0	0
0	0	0	0	0	0	0	1	1	1	1	1	1	1	1	0	1	1	0	0	0		0	0	0	0	0	0			0	0	0	1	0	0	0
0	0	0	0	0	0	0	0	1	1	0	0	0	1	1	0	0	1	0	0	0		0	0	0	0	0	0			0	1	1	1	0	0	0
0	0	0	0	0	0	0	1	1	1	1	1	1	1	1	0	1	1	0	1	1		0	0	0	0	0	0			0	0	0	1	0	0	0
0	0	0	0	0	1	1	1	1	1	0	0	0	1	1	0	0	0	0	0	0		0	0	0	1	0	0			1	1	1	0	0	0	0
0	0	0	0	0	0	0	0	1	1	1	1	1	1	1	0	1	0	0	0	0		0	0	0	0	0	0			0	1	1	1	0	0	0
1	1	0	0	0	0	0	0	1	1	1	0	1	1	1	0	1	1	0	0	0		0	0	0	0	0	0			0	0	0	1	0	0	0
0	0	0	0	0	0	0	1	1	1	1	0	1	1	1	0	1	0	0	0	0		0	0	0	0	1	1			1	1	1	0	0	0	0
1	1	0	0	0	0	0	1	1	1	1	1	1	1	1	0	1	0	0	0	0		0	0	0	0	0	0			0	0	0	0	0	0	0
0	0	0	0	0	0	0	1	1	1	1	1	1	1	1	0	1	0	0	0	0		0	0	0	1	1	0			1	0	0	0	0	0	0
0	0	1	1	0	0	0	0	1	1	1	1	1	1	1	0	1	0	0	0	0		0	0	0	0	0	0			0	0	0	0	0	0	0
0	0	0	0	0	1	1	1	1	1	1	1	1	1	1	0	0	0	0	1	0		0	0	0	0	0	0			0	1	1	0	0	0	0
0	0	0	0	0	0	0	1	1	1	1	1	1	1	1	0	1	0	0	0	0		0	0	0	1	1	0			1	0	0	0	0	0	0
0	0	0	0	0	0	0	0	1	1	1	1	1	1	1	0	1	0	0	0	0		0	0	0	0	1	0			1	0	0	1	0	0	0
0	0	0	0	0	0	1	1	1	1	1	1	1	1	1	0	1	0	0	0	0		0	0	0	1	0	1			1	1	1	1	0	0	0
0	0	0	0	0	0	0	1	1	1	1	1	1	1	1	0	0	0	1	1	0		0	0	0	0	0	0			0	0	0	0	0	0	0
0	0	0	0	0	0	0	1	1	1	1	1	1	1	1	1	1	0	0	0	0		0	0	0	0	0	0			0	0	0	0	0	0	0
0	0	0	0	0	0	1	0	1	1	1	1	1	1	1	0	0	0	0	0	0		0	0	0	0	0	0			0	1	0	0	0	0	0
0	0	0	0	0	0	1	0	1	1	1	1	1	1	1	0	0	0	1	1	0		0	0	0	0	0	0			0	0	0	0	0	0	0
0	0	0	0	0	1	1	1	1	1	1	1	1	1	1	0	1	0	1	1	0		0	0	0	0	0	0			0	0	0	0	0	0	0
0	0	0	0	0	1	1	1	1	1	1	1	1	1	1	0	1	0	0	1	0		0	0	0	0	0	0			0	0	0	0	0	0	0
0	0	0	0	0	1	1	1	1	1	1	1	1	1	1	0	0	0	0	1	1		0	1	1	0	0	0			0	1	1	1	0	0	0
0	0	0	0	0	0	1	1	1	1	1	1	1	1	1	0	1	0	1	1	0		0	0	1	0	0	0			0	0	1	0	0	0	0
0	0	0	0	0	1	1	1	1	1	1	1	1	1	1	0	0	0	0	0	0		0	0	0	0	0	0			0	0	1	0	0	0	0
0	0	1	1	0	0	1	1	1	1	1	1	1	1	1	0	1	0	0	0	0		0	0	0	0	0	0			0	0	0	0	0	0	0
0	0	0	0	0	1	1	1	1	1	1	1	1	1	1	0	1	0	0	0	0		0	0	0	0	0	0			0	0	1	0	0	0	0
0	0	1	1	0	1	1	1	1	1	1	1	1	1	1	0	1	0	0	0	0		0	0	0	0	0	0			0	0	0	0	0	0	0
0	0	0	0	0	0	1	1	1	1	1	1	1	1	1	0	0	0	0	0	0		0	0	0	0	0	0			0	0	0	0	0	0	0
0	0	0	0	0	1	1	1	1	1	1	1	1	1	1	0	0	0	0	0	0		0	0	0	0	0	0			0	1	1	1	0	0	0
0	0	0	0	0	0	1	1	1	1	1	1	1	1	1	0	1	0	0	0	0		0	0	0	0	0	0			0	0	0	0	0	0	0
0	0	0	0	0	1	1	1	1	1	0	0	0	1	1	0	1	0	0	0	0		0	0	0	0	0	0			0	0	1	0	0	0	0
0	0	0	0	0	1	1	1	1	1	1	1	1	1	1	0	1	0	0	0	0		0	0	0	0	0	0			0	0	1	1	0	0	0
0	0	0	0	0	0	0	0	1	1	1	1	1	1	1	1	0	0	1	0	1		0	0	0	0	0	0			0	1	0	0	0	0	0
0	0	0	0	0	0	0	1	1	1	0	0	0	1	1	0	1	0	0	0	0		0	0	0	0	0	0			0	0	0	0	0	0	0
0	0	0	0	0	1	1	1	1	1	1	1	1	1	1	0	0	0	0	0	0		0	0	0	0	0	0			0	0	1	0	0	0	0
0	0	0	0	0	1	1	1	1	1	1	1	1	1	1	0	1	0	0	0	0		0	0	0	0	0	0			0	0	1	0	0	0	0
0	0	0	0	0	1	1	1	1	1	1	1	1	1	1	0	0	0	0	1	1		0	0	0	0	0	0			0	0	0	0	0	0	0
0	0	0	0	0	1	1	1	1	1	1	1	1	1	1	0	1	0	0	0	0		0	0	0	0	0	0			0	0	1	0	0	0	0
0	0	0	0	0	1	1	1	1	1	1	1	1	1	1	0	1	0	0	0	1		0	0	0	0	0	0			0	1	1	1	0	1	0
0	0	0	0	0	1	0	0	1	1	1	1	1	1	1	0	1	0	0	0	0		0	0	0	0	0	0			0	0	1	1	0	0	0
0	0	0	0	0	0	0	0	1	1	1	1	1	1	1	0	1	0	0	0	1		0	0	0	0	0	0			0	0	0	0	0	0	0
0	0	0	0	0	0	0	0	1	1	1	1	1	1	1	0	1	0	0	0	1		0	0	1	0	0	0			0	1	1	1	0	1	0
0	0	0	0	0	1	1	1	1	1	1	1	1	1	1	0	1	0	0	0	0		0	0	0	0	0	0			0	0	0	0	0	0	0
0	0	0	0	0	1	1	1	1	1	1	1	1	1	1	0	1	0	0	0	0		0	0	0	0	0	0			0	0	0	0	0	0	0
0	0	0	0	0	1	1	1	1	1	0	0	0	1	1	0	0	0	0	0	0		0	0	0	0	0	0			0	1	1	1	0	0	0
0	0	0	0	0	0	1	0	1	1	1	1	1	1	1	0	1	0	0	0	1		0	0	1	0	0	0			0	1	1	1	0	1	0
0	0	0	0	0	0	1	1	1	1	0	0	0	1	1	0	1	0	0	0	0		0	0	0	0	0	0			0	1	1	1	0	1	0
0	0	0	0	0	1	1	1	1	1	0	1	0	1	1	0	1	0	0	0	0		0	0	0	0	0	0			0	0	0	0	0	0	0
0	0	0	0	0	0	1	1	1	1	1	1	1	1	1	0	1	0	0	0	1		0	0	1	0	0	0			0	0	0	0	0	0	0
1	1	0	0	0	1	1	1	1	1	1	1	1	1	1	0	0	0	0	0	0		0	0	0	0	0	0			0	0	0	0	0	0	0
0	0	0	0	0	1	1	1	1	1	0	0	0	1	1	0	1	0	0	0	1		0	0	1	0	0	0			0	1	0	1	0	1	0
0	0	0	0	0	1	0	1	1	1	1	0	1	1	1	0	0	0	0	0	0		0	0	0	0	0	0			0	0	0	0	0	0	0
1	1	0	0	0	0	0	0	1	1	1	1	1	1	1	0	0	0	0	0	0		0	0	0	1	0	0			0	0	0	0	0	0	0
1	1	0	0	0	1	1	1	1	1	1	1	1	1	1	0	0	0	0	0	0		0	0	0	1	0	0			0	0	0	0	0	0	0
0	0	0	0	0	0	0	0	1	1	1	1	1	1	1	0	1	0	0	0	1		0	0	1	0	0	0			0	0	0	0	0	0	0
1	0	0	0	0	1	0	1	1	1	1	1	1	1	1	0	1	0	0	0	0		0	0	0	0	0	0			0	0	0	0	0	0	0
0	0	0	0	0	1	0	1	1	1	1	1	1	1	1	1	1	0	0	0	1		0	0	1	0	0	0			0	0	0	0	0	0	0
0	0	0	0	0	0	0	1	1	1	1	1	1	1	1	0	1	0	0	0	0		0	0	0	0	0	0			0	0	0	0	0	1	0
0	0	0	0	0	0	1	1	1	1	0	0	1	1	1	1	1	0	0	0	0		0	0	0	0	0	0			0	0	0	0	0	0	0
0	0	0	0	0	0	1	0	1	1	1	1	1	1	1	1	1	0	0	0	0		0	0	0	0	0	0			0	1	1	1	0	0	0
0	0	0	0	0	1	1	1	1	1	1	1	1	1	1	0	1	0	0	0	0		0	0	0	0	0	0			0	0	0	0	0	0	0
0	0	0	0	0	0	0	1	1	1	1	1	1	1	1	0	0	0	0	0	0		0	0	0	0	0	0			0	1	1	1	1	1	1
0	0	0	0	0	0	1	1	1	1	1	1	1	1	1	0	0	0	0	0	0		0	0	0	0	0	0			0	0	0	0	0	0	0
0	0	0	0	0	1	1	1	1	1	1	1	1	1	1	0	1	0	1	0	0		0	0	0	0	0	0			0	0	0	0	0	0	0
0	0	0	0	0	1	1	1	1	1	1	1	1	1	1	0	0	1	0	0	0		0	0	0	0	0	0			0	0	0	0	0	0	0
0	0	0	0	0	1	1	1	1	1	1	1	1	1	1	0	0	0	0	0	0		0	0	0	0	0	0			0	0	0	0	0	0	0
0	0	0	0	0	1	1	1	1	1	1	1	1	1	1	0	1	1	0	0	0		0	0	0	0	0	0			0	0	0	0	0	0	0
0	0	0	0	0	1	0	1	1	1	0	0	0	1	1	0	1	1	0	0	0		0	0	0	0	0	0			0	0	0	0	0	0	0
0	0	0	0	0	0	0	1	1	1	0	0	0	1	1	0	1	1	0	0	0		0	0	0	0	0	0			0	0	0	0	0	0	0
0	0	0	0	0	1	1	1	1	1	1	1	1	1	1	0	0	0	0	0	0		0	0	0	0	0	0			0	0	0	0	0	0	0
0	0	0	0	0	1	0	1	1	1	1	1	1	1	1	0	0	1	0	0	0		0	0	0	0	0	0			0	0	0	0	0	0	0
0	0	0	0	0	0	0	1	1	1	0	0	0	1	1	0	1	1	0	0	0		0	0	0	0	0	0			0	0	0	0	0	0	0
0	0	0	0	0	0	0	1	1	1	1	1	1	1	1	0	0	1	0	0	1		0	0	1	0	0	0			0	0	0	0	0	1	0
0	0	0	0	0	1	1	1	1	1	1	1	1	1	1	0	1	0	0	0	0		0	0	0	0	0	0			0	0	0	0	0	0	0
0	0	0	0	0	1	0	1	1	1	1	1	1	1	1	0	0	1	0	0	1		0	0	0	0	0	0			0	0	0	0	0	0	1
0	0	0	0	0	1	1	1	1	1	1	1	1	1	1	0	0	1	0	0	0		0	0	0	0	0	0			0	0	0	0	0	0	0
0	0	0	0	0	0	0	1	1	1	1	1	1	1	1	0	0	1	0	0	0		0	0	0	0	0	0			0	0	0	0	0	0	0
0	0	0	0	0	1	1	1	1	1	1	1	1	1	1	0	0	0	0	0	0		0	0	0	0	0	0			0	0	0	0	0	0	0
0	0	0	0	0	1	1	1	1	1	1	1	1	1	1	1	1	0	0	0	0		0	0	0	0	0	0			0	0	0	0	0	0	0
0	0	0	0	0	1	1	1	1	1	1	1	1	1	1	0	0	0	0	0	0		0	0	0	0	0	0			0	0	1	0	0	0	0
0	0	1	1	0	1	1	1	1	1	1	1	1	1	1	0	0	0	0	0	0		0	0	0	0	0	0			0	0	0	1	0	0	0
0	0	1	1	0	0	0	1	1	1	1	1	1	1	1	0	1	0	0	0	0		0	0	0	0	0	0			0	0	1	1	0	1	0
0	0	0	0	0	1	1	1	1	1	1	1	1	1	1	0	0	0	0	0	1		0	0	0	0	0	0			0	0	0	0	0	0	0
0	0	0	0	0	0	0	0	1	1	1	1	1	1	1	0	0	0	0	0	0		0	0	0	0	0	0			0	0	1	0	0	0	0
0	0	0	0	0	1	1	0	1	1	1	1	1	1	1	0	1	0	0	0	0		0	0	0	0	0	0			0	1	1	1	0	0	0
1	1	0	0	0	0	1	1	1	1	1	1	1	1	1	0	0	0	0	0	0		0	0	0	0	0	0			0	0	0	0	0	0	0
0	0	0	0	0	1	1	1	1	1	1	1	1	1	1	0	1	0	0	0	0		0	0	0	0	0	0			0	1	0	1	0	0	0
0	0	0	0	0	0	1	0	1	1	1	1	1	1	1	0	0	0	0	0	0		0	0	0	0	0	0			0	0	1	1	0	0	0
0	0	0	0	0	0	0	1	1	1	1	1	1	1	1	0	0	0	0	0	0		0	0	0	0	0	0			0	1	1	1	1	0	0
0	0	0	0	0	0	0	1	1	1	1	1	1	1	1	0	0	0	1	0	0		0	0	0	0	0	0			0	1	1	1	1	0	0
0	0	0	0	0	0	0	1	1	1	1	1	1	1	1	0	1	0	0	0	0		0	0	0	0	0	0			0	1	1	1	0	0	0
0	0	0	0	0	0	0	1	1	1	1	1	1	1	1	0	1	0	0	0	0		0	0	0	0	0	0			0	0	0	0	0	0	0
0	0	0	0	0	0	0	1	1	1	1	1	1	1	1	0	0	0	0	1	0		0	1	0	0	0	0			0	0	0	0	0	0	0
0	0	0	0	0	0	0	1	1	1	1	1	1	1	1	0	1	0	0	0	0		0	0	0	0	0	0			0	0	0	0	0	0	0
0	1	0	0	0	0	1	0	1	1	1	1	1	1	1	0	1	0	0	0	0		0	0	0	0	0	0			0	0	0	0	0	0	0
0	0	0	0	0	0	0	0	1	1	1	1	1	1	1	0	1	0	0	0	0		0	0	0	0	0	0			0	0	0	0	0	0	0
0	0	0	0	0	0	1	0	1	1	1	1	1	1	1	0	1	0	0	0	0		0	0	0	0	0	0			0	1	1	1	0	0	0
0	0	0	0	0	0	0	0	1	1	1	1	1	1	1	0	1	0	0	0	1		0	0	0	0	0	0			0	0	0	1	1	0	0
0	0	0	0	0	0	1	0	1	1	1	1	1	1	1	0	0	0	0	0	0		0	0	0	0	0	0			0	1	1	1	0	0	0
0	0	0	0	0	0	0	1	1	1	1	1	1	1	1	0	0	0	0	0	0		0	0	0	0	0	0			0	1	1	1	0	0	0
0	0	0	0	0	0	1	1	1	1	1	1	1	1	1	0	0	0	0	0	0		0	0	0	0	0	0			0	0	0	0	0	0	0
0	0	0	0	0	0	1	0	1	1	1	1	1	1	1	0	1	0	0	0	0		0	0	0	0	0	0			0	0	0	0	0	0	0
0	0	0	0	0	0	0	1	1	1	0	0	1	1	1	0	1	0	1	1	1		0	0	0	0	0	0			0	0	0	0	0	0	0
0	0	1	1	0	0	0	1	1	1	1	1	1	0	0	0	0	0	0	1	0		0	0	0	0	0	0			0	1	1	1	0	0	1
0	0	0	0	0	1	0	1	1	1	1	1	1	1	1	0	1	0	0	0	1		0	0	1	0	0	0			0	0	0	0	0	0	0
0	0	1	1	0	0	1	0	1	1	1	1	1	0	0	0	1	0	0	0	0		0	0	0	0	0	0			0	0	0	0	0	0	0
0	0	1	1	0	0	0	0	1	1	1	1	1	1	1	0	0	0	0	0	0		0	0	0	0	0	0			0	0	0	0	0	0	0
0	0	0	0	0	0	0	1	1	1	0	0	1	1	1	1	1	0	0	1	0		0	0	0	0	0	0			0	0	0	0	0	1	0
0	0	0	0	0	0	0	0	1	1	1	1	1	0	0	0	1	0	0	0	0		0	0	0	0	0	0			0	1	1	1	0	0	0
0	0	0	0	0	0	0	1	1	1	0	1	1	1	1	0	1	0	0	0	0		0	0	0	0	0	0			0	0	0	0	0	0	0
0	0	1	1	0	0	0	1	1	1	1	1	1	0	0	1	0	0	0	1	0		0	0	0	0	0	0			0	0	0	0	0	0	0
0	0	0	0	0	0	0	0	1	1	1	1	1	1	1	0	0	0	1	0	0		0	0	0	1	1	1			1	0	0	0	0	0	0
0	0	0	0	0	0	0	1	1	1	1	1	1	1	1	0	1	0	1	1	1		0	0	0	1	1	1			1	1	1	1	0	0	0
0	0	0	0	0	0	0	1	1	1	1	1	1	1	1	0	1	0	0	0	0		0	0	0	0	0	0			0	0	0	0	0	0	0
0	0	0	0	0	0	1	0	1	1	1	1	1	1	1	0	0	0	0	0	0		0	0	0	0	0	0			0	1	1	1	0	0	1
0	0	0	0	0	0	0	1	1	1	1	1	1	1	1	0	1	0	0	1	0		0	1	0	0	0	0			0	1	1	1	0	0	0
0	0	0	0	0	0	1	1	1	1	1	1	1	1	1	0	1	0	0	0	0		0	0	0	0	0	0			0	0	1	0	0	0	0
0	0	0	0	0	0	0	0	1	1	1	1	1	1	1	0	0	0	0	1	0		0	0	0	0	0	0			0	1	1	0	1	1	0
0	0	0	0	0	0	0	0	1	1	1	1	1	1	1	0	1	0	0	1	0		0	0	0	0	0	0			0	0	0	0	0	0	0
0	0	0	0	0	0	1	0	1	1	1	1	1	1	1	0	0	0	0	0	0		0	0	0	0	0	0			0	0	1	0	0	0	0
0	0	0	0	0	1	1	1	1	1	1	0	1	1	1	0	1	0	0	0	0		0	0	0	0	0	0			0	1	1	1	0	0	0
0	0	0	0	0	1	1	1	1	1	1	1	1	1	1	0	0	0	0	1	0		0	0	0	0	0	0			0	1	1	1	0	0	0
0	0	0	0	0	1	1	0	1	1	1	1	1	1	1	0	0	0	0	0	0		0	0	0	0	0	0			0	1	1	1	0	0	0
0	0	0	0	0	1	1	1	1	1	1	1	1	1	1	0	1	0	1	1	0		0	0	0	0	0	0			0	0	0	0	0	0	0
0	0	0	0	0	0	1	1	1	1	1	1	1	1	1	0	1	0	1	1	1		0	0	0	0	0	0			0	1	0	1	0	1	0
0	0	0	0	0	0	1	1	1	1	1	1	1	1	1	0	0	0	0	0	0		0	0	0	0	0	0			0	0	0	0	0	0	0
0	0	0	0	0	1	0	1	1	1	1	1	1	1	1	0	0	0	0	0	0		0	0	0	0	0	0			0	0	1	0	0	0	0
0	0	0	0	0	0	1	1	1	1	1	1	1	1	1	0	0	0	0	0	0		0	0	0	0	0	0			0	0	0	0	0	0	0
0	0	0	0	0	0	1	1	1	1	1	1	1	1	1	1	1	0	0	1	0		0	0	0	0	0	0			0	0	1	0	0	0	0
0	0	0	0	0	0	1	0	1	1	1	1	1	1	1	0	0	0	0	0	0		0	0	0	0	0	0			0	1	1	1	0	0	0
0	0	0	0	0	1	1	1	1	1	1	1	1	1	1	0	0	0	0	0	0		0	0	0	0	0	0			0	0	1	0	0	0	0
0	0	0	0	0	0	1	0	1	1	1	1	1	1	1	0	0	0	0	0	0		0	0	0	0	0	0			0	0	1	0	0	0	0
0	0	0	0	0	1	0	1	1	1	1	1	1	1	1	0	1	0	0	0	0		0	0	0	0	0	0			0	0	1	0	0	0	0
0	0	0	0	0	0	0	0	1	1	1	1	1	1	1	0	1	0	0	1	0		0	0	0	0	0	0			0	0	1	0	0	0	0
0	0	0	0	0	1	1	1	1	1	1	1	1	1	1	0	1	0	1	1	0		0	0	0	0	0	0			0	1	1	1	0	0	0
0	0	0	0	0	0	1	0	1	1	1	1	1	1	1	0	1	0	0	0	0		0	0	0	0	0	0			0	0	1	1	0	0	0
0	0	0	0	0	0	1	1	1	1	1	1	1	1	1	0	0	0	0	1	1		0	0	0	0	0	0			0	1	1	1	0	0	0
0	0	0	0	0	0	1	1	1	1	1	1	1	1	1	0	0	0	1	1	1		0	0	0	0	0	0			0	0	0	0	0	0	0
1	1	0	0	0	0	1	1	1	1	1	1	1	1	1	0	0	0	0	0	0		0	0	0	0	0	0			0	0	1	1	0	0	0
0	0	0	0	0	1	1	1	1	1	1	1	1	1	1	0	1	0	1	1	0		0	0	0	0	0	0			0	1	1	0	0	0	0
0	0	0	0	0	1	1	1	1	1	1	1	1	1	1	0	0	0	0	0	0		0	0	0	0	0	0			0	1	1	1	0	0	0
0	0	0	0	0	0	1	1	1	1	1	1	1	1	1	0	1	0	1	1	0		0	0	0	0	0	0			0	0	0	0	0	0	0
0	0	0	0	0	0	1	0	1	1	1	1	1	1	1	0	1	0	1	1	1		0	0	0	0	0	0			0	0	0	0	0	0	0
0	0	0	0	0	0	1	1	1	1	1	1	1	1	1	0	0	0	1	1	0		0	0	0	0	0	0			0	0	0	0	0	0	0
0	0	0	0	0	1	1	1	1	1	1	1	1	1	1	0	1	0	1	1	0		0	0	0	0	0	0			0	0	0	0	0	0	0
0	0	0	0	0	0	1	1	1	1	1	1	1	1	1	0	1	0	1	1	1		0	0	0	0	0	0			0	0	1	0	0	0	0
0	0	0	0	0	0	0	1	1	1	1	1	1	1	1	0	0	0	0	0	0		0	0	0	0	0	0			0	0	1	0	0	0	0
0	0	0	0	0	0	1	1	1	1	1	1	1	1	1	0	0	0	0	1	0		0	0	0	0	0	0			0	0	0	0	0	0	0
0	0	0	0	0	1	1	0	1	1	1	1	1	1	1	1	0	0	0	0	0		0	0	0	0	0	0			0	0	1	0	0	0	0
0	0	0	0	0	1	1	1	1	1	1	1	1	1	1	0	1	0	0	1	0		0	0	0	0	0	0			0	0	1	0	0	0	0
0	0	0	0	0	1	1	1	1	1	1	1	1	1	1	0	1	0	0	0	0		0	0	0	0	0	0			0	0	0	0	0	0	0
0	0	0	0	0	1	1	1	1	1	1	1	1	1	1	1	1	0	1	1	1		0	0	0	0	0	0			0	0	0	0	1	0	1
0	0	0	0	0	0	1	1	1	1	1	1	1	1	1	0	1	0	0	0	0		0	0	0	0	0	0			0	0	1	0	0	0	0
0	0	0	0	0	0	1	0	1	1	0	1	1	0	0	0	1	0	0	0	0		0	0	0	0	0	0			0	0	1	0	0	0	0
0	0	0	0	0	0	1	0	1	1	1	1	1	1	1	0	0	0	0	0	0		0	0	0	0	0	0			0	1	1	1	0	0	0
0	0	0	0	0	0	1	1	1	1	1	1	1	1	1	0	1	0	0	0	0		0	0	0	0	0	0			0	1	1	0	0	0	0
0	0	0	0	0	0	1	1	1	1	1	1	1	1	1	0	0	0	0	0	0		0	0	0	0	0	0			0	1	1	1	0	0	0
0	0	0	0	0	0	1	0	1	1	1	1	1	1	1	0	1	0	0	0	0		0	0	0	0	0	0			0	1	1	1	0	0	0
0	0	0	0	0	1	1	1	1	1	1	1	1	1	1	0	0	0	0	1	0		0	0	0	0	0	0			0	0	1	0	0	0	0
0	0	0	0	0	0	0	0	1	1	1	1	1	1	1	0	0	0	0	0	0		0	0	0	0	0	0			0	0	1	0	0	0	0
0	0	0	0	0	0	0	0	1	1	1	1	1	1	1	0	1	0	0	0	0		0	0	0	0	0	0			0	0	1	0	0	0	0
0	0	0	0	0	0	0	0	1	1	0	0	0	1	1	1	1	0	0	0	0		0	0	0	0	0	0			0	0	0	0	0	0	0
0	0	0	0	0	0	1	1	1	1	0	0	0	1	1	1	1	0	0	1	0		0	0	0	0	0	0			0	0	1	0	0	0	0
0	0	0	0	0	0	1	0	1	1	1	0	1	1	1	0	1	1	1	1	0		1	0	0	0	0	0			0	1	1	0	1	1	0
0	0	0	0	0	1	0	1	1	1	0	0	0	1	1	1	1	0	0	0	0		0	0	0	0	0	0			0	0	0	0	0	0	0
0	0	0	0	0	0	1	1	1	1	1	1	1	1	1	0	1	0	0	0	0		0	0	0	0	0	0			0	0	1	1	0	0	0
0	0	0	0	0	0	1	1	1	1	1	1	1	1	1	0	0	0	0	0	0		0	0	0	0	0	0			0	0	0	0	0	0	0
0	0	1	1	0	0	1	1	1	1	1	1	1	1	1	0	0	0	0	1	0		0	0	0	0	0	0			0	1	0	0	0	0	0
0	0	0	0	0	0	0	1	1	1	1	1	1	1	1	0	0	0	0	0	0		0	0	0	0	0	0			0	0	0	0	0	1	0
0	0	1	1	0	0	0	1	1	1	1	1	1	1	1	0	1	0	0	0	0		0	0	0	0	0	0			0	0	1	0	0	0	0
0	0	0	0	0	0	1	1	1	1	1	1	1	1	1	0	0	0	0	0	0		0	0	0	0	0	0			0	0	0	0	0	0	0
0	0	0	0	0	0	0	1	1	1	1	1	1	1	1	0	0	0	0	0	0		0	0	0	0	0	0			0	0	0	0	0	0	0
0	0	0	0	0	0	0	1	1	1	0	0	0	1	1	1	1	0	0	0	0		0	0	0	0	0	0			0	1	1	1	0	0	0
0	0	0	0	0	0	0	1	1	1	1	1	1	1	1	0	1	0	0	0	0		0	0	0	0	0	0			0	0	1	0	0	0	0
1	0	0	1	0	0	0	1	1	1	1	1	1	1	1	0	1	0	0	0	0		0	0	0	0	0	0			0	0	1	1	0	0	0
0	0	0	0	0	0	0	0	1	1	1	1	1	1	1	0	1	0	0	0	0		0	0	0	0	0	0			0	1	1	1	0	1	0
0	0	0	0	0	1	1	1	1	1	1	1	1	1	1	0	1	0	0	0	0		0	0	0	0	0	0			0	0	0	0	0	0	0
0	0	0	0	0	1	0	1	1	1	0	0	0	1	1	0	1	0	1	0	0		0	0	0	0	0	0			0	0	1	0	0	0	0
0	0	1	1	0	0	0	1	1	1	1	1	1	1	1	1	1	0	0	0	0		0	0	0	0	0	0			0	0	1	0	0	1	0
0	0	0	0	0	1	1	1	1	1	1	0	1	1	1	0	1	0	0	0	0		0	0	0	0	0	0			0	0	0	0	0	0	0
0	0	0	0	0	0	0	0	1	1	1	1	1	1	1	0	1	0	0	0	0		0	0	0	0	0	0			0	1	1	1	0	0	0
0	0	0	0	0	0	0	1	1	1	1	1	1	1	1	0	1	0	0	0	0		0	0	0	0	0	0			0	0	1	0	0	0	0
0	0	0	0	0	0	0	1	1	1	1	1	1	1	1	0	0	0	1	0	0		0	0	0	0	0	0			0	1	1	0	0	0	0
0	0	0	0	0	0	1	0	1	1	1	1	1	1	1	0	1	0	0	0	0		0	0	0	0	0	0			0	0	1	0	0	0	0
0	0	0	0	0	0	1	0	1	1	1	1	1	1	1	0	0	0	0	0	0		0	0	0	0	0	0			0	0	1	0	0	0	0
0	0	0	0	0	0	1	1	1	1	0	0	0	1	1	0	0	0	1	1	0		0	0	0	0	0	0			0	0	1	0	0	0	0
0	0	0	0	0	0	1	1	1	1	1	1	1	1	1	0	0	0	0	0	0		0	0	0	0	0	0			0	1	1	1	0	0	0
0	0	0	0	0	0	1	1	1	1	1	1	1	1	1	0	0	0	0	0	0		0	0	0	0	0	0			0	0	1	0	0	0	0
0	0	0	0	0	1	1	1	1	1	1	1	1	1	1	0	1	0	0	0	0		0	0	0	0	0	0			0	0	1	0	0	0	0
0	0	0	0	0	1	1	1	1	1	1	1	1	1	1	0	1	0	0	1	0		0	0	0	0	0	0			0	0	1	0	1	0	0
0	0	0	0	0	0	1	1	1	1	1	1	1	1	1	0	0	0	0	0	0		0	0	0	0	0	0			0	0	1	0	0	0	0
0	0	0	0	0	0	1	1	1	1	1	1	1	1	1	0	0	0	0	0	0		0	0	0	0	0	0			0	0	1	0	0	0	0
0	0	0	0	0	0	1	1	1	1	1	1	1	1	1	0	1	0	0	0	0		0	0	0	0	0	0			0	0	1	0	0	0	0
0	0	0	0	0	0	1	1	1	1	1	1	1	1	1	1	1	0	0	0	0		0	0	0	0	0	0			0	0	1	1	0	0	0
0	0	0	0	0	0	1	0	1	1	1	1	1	1	1	0	1	0	0	0	0		0	0	0	0	0	0			0	0	1	0	0	0	0
0	0	0	0	0	0	1	1	1	1	1	1	1	1	1	0	0	0	0	0	0		0	0	0	0	0	0			0	0	0	1	0	0	0
0	0	0	0	0	1	1	1	1	1	1	1	1	1	1	0	0	0	0	0	0		0	0	0	0	0	0			0	1	1	0	0	0	0
0	0	0	0	0	0	1	0	1	1	1	1	1	1	1	0	0	0	0	0	0		0	0	0	0	0	0			0	0	1	1	0	0	0
0	0	0	0	0	0	1	0	1	1	1	1	1	1	1	0	1	0	0	0	0		0	0	0	0	0	0			0	1	1	1	1	0	0
0	0	0	0	0	1	1	1	1	1	1	1	1	1	1	0	0	0	0	0	0		0	0	0	0	0	0			0	0	1	0	0	0	0
0	0	0	0	0	0	1	0	1	1	0	0	0	1	1	0	0	0	0	0	0		0	0	0	0	0	0			0	0	1	0	0	0	0
0	0	0	0	0	0	0	0	1	1	1	1	1	1	1	0	0	0	0	0	0		0	0	0	0	0	0			0	0	0	0	0	0	0
0	0	0	0	0	0	1	0	1	1	1	1	1	1	1	0	1	0	0	0	0		0	0	0	0	0	0			0	0	0	0	0	0	0
0	0	0	0	0	1	1	1	1	1	1	1	1	1	1	0	0	0	0	0	0		0	0	0	0	0	0			0	0	1	0	0	0	0
0	0	0	0	0	1	1	1	1	1	1	1	1	1	1	0	0	0	0	0	0		0	0	0	0	0	0			0	1	1	1	0	1	0
0	0	0	0	0	1	1	1	1	1	1	1	1	1	1	0	0	0	0	0	0		0	0	0	0	0	0			0	0	0	0	0	0	0
0	0	0	0	0	1	0	1	1	1	1	1	1	1	1	0	0	0	0	0	0		0	0	0	0	0	0			0	0	1	1	0	0	0
0	0	0	0	0	0	1	0	1	1	1	1	1	1	1	0	1	0	0	0	0		0	0	0	0	0	0			0	1	1	1	0	0	0
0	0	0	0	0	0	1	0	1	1	1	1	1	1	1	0	1	0	0	0	0		0	0	0	0	0	0			0	1	1	0	0	0	0
0	0	0	0	0	0	1	1	1	1	1	1	1	1	1	0	1	0	0	0	1		0	0	1	0	0	0			0	0	0	1	0	0	0
0	0	0	0	0	0	1	1	1	1	1	1	1	1	1	0	1	0	0	0	0		0	0	0	0	0	0			0	1	1	1	0	0	0
0	0	0	0	0	0	1	1	1	1	1	1	1	1	1	0	0	0	1	1	1		0	0	0	0	0	0			0	0	1	0	0	0	0
0	0	0	0	0	0	1	0	1	1	1	1	1	1	1	0	0	0	0	0	0		0	0	0	0	0	0			0	1	1	1	1	1	1
0	0	0	0	0	0	0	0	1	1	1	1	1	1	1	0	0	0	0	0	0		0	0	0	0	0	0			0	1	0	1	1	1	1
0	0	0	0	0	0	0	1	1	1	1	1	1	1	1	0	0	0	0	0	0		0	0	0	0	0	0			0	1	1	1	0	1	0
0	0	0	0	0	0	1	1	1	1	1	1	1	1	1	0	1	0	0	0	0		0	0	0	0	0	0			0	1	1	0	0	1	0
1	1	0	0	0	1	1	1	1	1	1	1	1	1	1	0	0	0	0	0	0		0	0	0	0	0	0			0	0	0	0	0	0	0
0	0	0	0	0	0	0	0	1	1	1	1	1	1	1	0	0	0	0	0	0		0	0	0	0	0	0			0	1	1	1	0	0	0
0	0	0	0	0	0	0	0	1	1	1	1	1	1	1	0	0	0	0	0	0		0	0	0	0	0	0			0	0	1	0	0	0	0
0	0	0	0	0	0	1	1	1	1	1	1	1	1	1	0	0	0	1	1	0		0	0	0	0	0	0			0	1	1	0	0	0	0
0	0	0	0	0	0	1	0	1	1	1	1	1	1	1	0	0	0	1	0	0		0	0	0	0	0	0			0	1	0	1	0	0	0
0	0	0	0	0	0	0	0	1	1	1	1	1	1	1	0	0	0	0	0	1		1	0	0	0	0	0			0	1	1	1	0	0	0
1	1	0	0	0	0	1	0	1	1	1	1	1	1	1	0	0	0	0	0	0		0	0	0	0	0	0			0	0	0	0	0	0	0
0	0	0	0	0	0	1	0	1	1	1	1	1	1	1	0	0	0	0	0	0		0	0	0	0	0	0			0	1	0	1	0	0	0
0	0	0	0	0	1	1	1	1	1	1	1	1	1	1	0	0	0	0	0	0		0	0	0	0	0	0			0	1	1	1	0	0	0
0	0	0	0	0	1	0	1	1	1	1	1	1	1	1	0	1	0	0	0	0		0	0	0	0	0	0			0	1	1	1	0	0	0
0	0	0	0	0	0	1	0	1	1	1	1	1	1	1	0	0	0	0	0	0		0	0	0	0	0	0			0	0	0	0	0	0	0
0	0	0	0	0	0	1	0	1	1	1	1	1	1	1	0	1	0	0	0	0		0	0	0	0	0	0			0	0	0	0	0	0	0
0	0	0	0	0	0	1	0	1	1	1	1	1	1	1	0	1	0	0	0	0		0	0	0	0	0	0			0	0	0	0	0	0	0
0	0	0	0	0	0	1	0	1	1	1	1	1	1	1	0	1	0	0	0	0		0	0	0	0	0	0			0	0	0	1	0	0	0
0	0	0	0	0	0	1	0	1	1	1	1	1	1	1	0	1	0	0	0	0		0	0	0	0	0	0			0	0	0	0	0	0	0
0	0	0	0	0	0	1	0	1	1	0	0	0	1	1	0	1	0	0	0	0		0	0	0	0	0	0			0	1	1	0	0	0	0
0	0	0	0	0	0	0	1	1	1	1	1	1	1	1	0	1	0	0	0	0		0	0	0	0	0	0			0	0	0	0	0	0	0
0	0	0	0	0	0	1	0	1	1	1	1	1	1	1	0	0	0	1	1	1		0	0	0	0	0	0			0	1	1	1	0	0	0
0	0	0	0	0	1	1	1	1	1	1	1	1	1	1	1	1	0	0	1	1		0	0	1	0	0	0			0	0	1	1	0	0	0
0	0	0	0	0	1	1	1	1	1	1	1	1	1	1	0	0	0	0	0	0		0	0	0	0	0	0			0	0	1	0	0	0	0
0	0	0	0	0	0	1	1	1	1	1	1	1	1	1	1	1	0	1	1	1		0	0	0	0	0	0			0	0	0	0	0	0	0
0	0	0	0	0	0	1	0	1	1	1	1	1	1	1	0	0	0	0	0	0		0	0	0	0	0	0			0	1	1	1	0	0	0
0	0	0	0	0	0	0	1	1	1	1	1	1	1	1	0	0	0	0	0	1		0	0	1	0	0	0			0	0	1	0	0	0	0
0	0	0	0	0	0	0	0	1	1	1	1	1	1	1	0	0	0	0	0	0		0	0	0	0	0	0			0	0	0	0	0	0	0
0	0	0	0	0	0	0	1	1	1	0	0	1	1	1	0	1	1	1	0	0		0	1	1	0	0	0			0	0	0	0	0	0	0
1	0	0	0	0	0	0	1	1	1	1	1	1	1	0	1	1	1	0	0	0		0	0	0	0	0	0			0	1	1	1	1	1	1
0	0	0	0	0	0	0	0	1	1	1	1	1	1	0	0	1	1	1	1	1		0	0	0	0	0	0			0	1	1	1	1	1	1
0	0	0	0	0	1	0	1	1	1	1	1	1	1	0	0	1	1	0	0	1		0	0	0	0	0	0			0	0	0	0	0	0	0
0	0	0	0	0	0	0	0	1	1	1	1	1	1	0	0	0	1	0	0	1		0	0	0	0	0	0			0	0	0	0	0	0	0
0	0	0	0	0	0	0	1	1	1	1	1	1	1	1	0	0	1	1	1	1		0	0	0	0	0	0			0	0	0	0	0	0	0
0	0	0	0	0	0	0	0	1	1	1	1	1	0	0	0	0	1	0	0	0		0	0	0	0	0	0			0	0	0	0	0	0	0
0	0	1	1	0	0	0	1	1	1	1	1	1	0	0	0	1	1	0	0	0		0	0	0	0	0	0			0	1	1	1	1	1	1
0	0	1	1	0	0	0	0	1	1	1	1	1	0	0	0	1	1	0	1	1		0	0	1	0	0	0			0	0	0	0	0	0	0
0	0	0	1	0	0	0	0	1	1	1	1	1	0	0	0	0	1	1	1	1		0	0	0	0	0	0			0	0	0	0	0	0	0
0	0	1	1	0	0	0	0	1	1	1	1	1	1	1	0	1	0	0	0	0		0	0	0	0	0	0			0	0	0	0	0	0	0
0	0	0	0	0	0	0	1	1	1	1	1	1	1	1	0	1	0	0	1	1		0	0	0	0	0	0			0	0	0	0	0	0	0
0	0	0	0	0	1	1	1	1	1	1	1	1	1	1	1	1	0	0	0	0		0	0	0	0	0	0			0	0	0	0	0	0	0
0	0	0	0	0	0	0	1	1	1	1	1	1	1	1	0	0	0	0	0	0		0	0	0	0	0	0			0	0	0	0	0	0	0
0	0	0	0	0	0	1	0	1	1	1	1	1	1	1	0	0	0	0	0	0		0	0	0	0	0	0			0	0	0	0	0	0	0
0	0	0	0	0	0	0	1	1	1	1	1	1	1	1	0	0	0	0	0	0		0	0	0	0	0	0			0	0	0	0	0	0	0
0	0	0	0	0	0	0	0	1	1	1	1	1	1	1	0	1	0	0	1	1		0	0	1	0	0	0			0	0	0	0	0	0	0
0	0	0	0	0	1	1	1	1	1	1	1	1	1	1	0	0	0	0	0	0		0	0	0	0	0	0			0	0	0	0	0	0	0
0	0	0	0	0	0	0	0	1	1	0	0	0	1	1	0	0	0	0	0	0		0	0	0	0	0	0			0	0	0	0	0	0	0
0	0	0	0	0	0	1	0	1	1	1	1	1	1	1	0	0	0	1	1	0		0	0	0	0	0	0			0	1	1	0	0	0	0
0	0	0	0	0	0	0	1	1	1	1	1	1	1	1	0	1	0	0	0	0		0	0	0	0	0	0			0	0	0	0	0	0	0
0	0	0	0	0	0	1	1	1	1	1	1	1	1	1	0	1	0	0	0	0		0	0	0	0	0	0			0	0	0	0	0	0	0
0	0	0	0	0	1	0	1	1	1	1	1	1	1	1	0	0	0	0	0	0		0	0	0	0	0	0			0	1	0	0	0	0	0
0	0	0	0	0	0	1	1	1	1	1	1	1	1	1	0	1	0	0	0	0		0	0	0	0	0	0			0	0	0	0	0	0	0
0	0	0	0	0	0	0	1	1	1	1	1	1	1	1	0	1	0	0	1	0		0	0	0	0	0	0			0	0	0	0	0	0	0
0	0	0	0	0	0	0	0	1	1	1	1	1	1	1	0	0	0	0	0	0		0	0	0	0	0	0			0	0	0	1	0	0	0
0	0	0	0	0	0	1	0	1	1	1	1	1	1	1	0	0	1	0	0	0		0	0	0	0	0	0			0	1	1	1	1	1	1
0	0	1	1	0	0	0	1	1	1	1	1	1	1	1	0	1	0	0	0	0		0	0	0	0	0	0			0	1	1	1	1	1	1
0	0	0	0	0	0	1	1	1	1	1	1	1	1	1	0	0	1	1	1	1		0	0	1	0	0	0			0	0	0	0	0	0	0
0	0	0	0	0	0	0	1	1	1	1	1	1	1	1	0	1	0	1	1	1		0	0	0	0	0	0			0	0	0	0	0	1	0
0	0	0	0	0	0	1	0	1	1	1	1	1	1	1	0	0	1	0	0	0		0	0	0	0	0	0			0	1	1	1	0	0	0
0	0	0	0	0	0	0	1	1	1	1	1	1	1	1	0	0	0	1	1	1		0	0	0	0	0	0			0	0	0	0	0	0	0
0	0	0	0	0	1	1	0	1	1	1	1	1	1	1	0	0	1	0	0	0		0	0	0	0	0	0			0	1	1	1	1	1	1
0	0	0	0	0	0	0	1	1	1	1	1	1	1	1	0	1	0	0	0	0		0	0	0	0	0	0			0	1	1	1	1	1	1
0	0	0	0	0	0	1	0	1	1	1	1	1	1	1	0	0	1	0	0	0		0	0	0	0	0	0			0	0	1	1	0	0	0
0	0	0	0	0	0	0	0	1	1	1	1	1	1	1	0	0	0	0	0	0		0	0	0	0	0	0			0	1	1	1	0	0	0
0	0	0	0	0	0	0	1	1	1	1	1	1	1	1	0	1	0	1	1	1		0	0	0	0	0	0			0	0	0	0	0	1	0
0	0	0	0	0	0	1	1	1	1	1	1	1	0	0	0	0	0	0	0	0		0	0	0	0	0	0			0	1	1	1	0	0	0
0	0	0	0	0	1	1	1	1	1	1	1	1	1	1	0	0	1	0	0	1		1	1	1	0	0	0			0	1	1	1	0	0	0
0	0	0	0	0	1	0	1	1	1	1	1	1	1	1	0	0	0	0	0	0		0	0	0	0	0	0			0	0	1	1	0	0	0
0	0	0	0	0	1	0	1	1	1	1	1	1	1	1	0	1	0	0	0	0		0	0	0	0	0	0			0	1	1	1	0	0	0
0	0	0	0	0	0	1	0	1	1	1	1	1	1	1	0	0	1	0	0	0		0	0	0	0	0	0			0	1	1	1	0	0	0
0	0	0	0	0	1	1	0	1	1	1	1	1	1	1	0	0	1	0	0	0		0	0	0	0	0	0			0	1	0	0	0	0	0
0	0	0	0	0	0	1	1	1	1	1	1	1	0	0	0	1	1	0	0	0		0	0	0	0	0	0			0	1	1	1	0	0	0
0	0	0	0	0	0	0	1	1	1	1	1	1	1	1	1	1	0	1	1	1		0	0	1	0	0	0			0	0	0	0	0	0	0
0	0	0	0	0	0	1	1	1	1	1	1	1	1	1	0	0	1	1	1	1		0	0	0	0	0	0			0	0	0	0	0	1	0
0	0	0	0	0	0	1	0	1	1	1	1	1	1	1	0	0	1	0	0	0		0	0	0	0	0	0			0	1	1	1	0	0	0
0	0	0	0	0	0	0	1	1	1	1	1	1	0	0	0	1	0	0	0	0		0	0	0	0	0	0			0	1	1	1	0	0	0
0	0	0	0	0	0	0	1	1	1	1	1	1	1	1	0	0	0	1	1	1		0	0	0	0	0	0			0	0	0	0	0	0	0
0	0	0	0	0	0	0	1	1	1	1	1	1	0	0	0	1	0	0	0	0		0	0	0	0	0	0			0	1	1	1	0	0	0
0	0	0	0	0	0	0	0	1	1	1	1	1	1	1	0	1	0	0	0	0		0	0	0	0	0	0			0	1	1	1	0	0	1
0	0	0	0	0	0	0	1	1	1	1	1	1	1	0	0	1	0	0	0	0		0	0	0	0	0	0			0	1	1	1	0	0	0
0	0	0	0	0	0	0	1	1	1	1	1	1	1	1	0	1	0	0	0	0		0	0	0	0	0	0			0	1	1	0	0	0	0
0	0	0	1	0	0	1	1	1	1	1	1	1	1	1	0	1	0	0	0	0		0	0	0	0	0	0			0	0	1	0	0	0	0
0	0	0	0	0	0	0	0	1	1	1	1	1	1	1	0	1	0	0	1	1		0	0	0	0	0	0			0	1	1	1	0	0	0
0	0	1	1	0	1	1	1	1	1	1	1	1	1	1	0	0	0	1	1	0		0	0	0	0	0	0			0	1	1	1	0	0	0
0	0	1	1	0	1	1	0	1	1	1	1	1	1	1	0	1	0	0	1	1		0	1	1	0	0	0			0	1	1	1	0	1	0
0	0	0	0	0	0	1	1	1	1	1	1	1	1	1	0	0	0	0	1	0		0	0	0	0	0	0			0	1	1	1	0	0	0
1	1	0	0	0	0	1	0	1	1	1	1	1	1	1	0	1	0	0	0	0		0	0	0	0	0	0			0	0	1	0	0	0	0
0	0	1	1	0	0	1	0	1	1	1	1	1	1	1	0	0	0	0	0	0		0	0	0	0	0	0			0	0	1	0	0	0	0
0	0	1	1	0	0	0	0	1	1	1	1	1	1	1	0	1	0	0	0	0		0	0	0	0	0	0			0	0	1	1	0	1	0
0	0	0	0	0	0	1	0	1	1	1	1	1	1	1	0	1	0	0	0	0		0	0	0	0	0	0			0	1	1	1	0	0	0
0	0	0	0	0	0	1	0	1	1	1	1	1	1	1	0	1	0	1	1	0		0	0	0	0	0	0			0	1	0	0	0	1	0
1	1	0	0	1	0	1	0	1	1	1	1	1	1	1	0	1	0	0	1	1		0	1	1	0	0	0			0	1	1	1	0	1	0
0	0	0	0	0	0	1	0	1	1	1	1	1	1	1	0	1	0	0	0	1		0	1	1	0	0	0			0	0	1	0	0	0	0
0	0	0	1	0	0	1	0	1	1	1	1	1	1	1	0	0	0	1	1	1		0	0	0	0	0	0			0	0	0	0	0	0	0
0	0	1	1	0	1	1	1	1	1	1	1	1	1	1	0	1	0	0	0	1		0	1	1	0	0	0			0	0	0	0	0	0	0
0	0	0	0	0	0	1	0	1	1	1	1	1	1	1	0	1	0	0	1	1		0	1	1	0	0	0			0	1	1	1	0	1	0
0	0	0	0	0	0	0	0	1	1	1	1	1	1	1	0	0	0	0	0	0		0	0	0	0	0	0			0	0	0	1	0	0	0
0	0	1	1	0	0	1	0	1	1	1	1	1	1	1	0	1	0	0	0	0		0	0	0	0	0	0			0	1	1	1	0	0	0
0	0	1	1	0	1	1	1	1	1	1	1	1	1	1	0	1	0	0	0	0		0	0	0	0	0	0			0	0	1	0	0	0	0
0	0	1	1	0	0	1	0	1	1	0	1	0	1	1	0	0	0	1	1	1		0	0	0	0	0	0			0	0	0	0	0	0	0
0	0	1	1	0	0	0	1	1	1	1	1	1	1	1	0	1	0	0	0	0		0	0	0	0	0	0			0	0	1	1	0	0	0
0	0	0	0	0	0	1	1	1	1	1	1	1	1	1	0	1	0	1	1	1		0	0	0	0	0	0			0	0	1	0	0	0	0
1	1	0	0	0	0	1	1	1	1	1	1	1	1	1	1	1	0	1	1	0		0	0	0	0	0	0			0	0	1	1	0	0	0
1	1	0	0	0	0	1	1	1	1	1	1	1	1	1	0	0	0	0	0	0		0	0	0	0	0	0			0	1	1	1	0	0	0
0	0	0	0	0	0	0	0	1	1	1	1	1	1	1	0	0	0	0	0	0		0	0	0	0	0	0			0	1	1	1	0	0	0
0	0	0	0	0	0	0	0	1	1	1	1	1	1	1	1	1	0	0	0	0		0	0	0	0	0	0			0	0	1	0	0	0	0
0	0	0	0	0	0	1	0	1	1	1	1	1	1	1	1	1	0	0	0	0		0	0	0	0	0	0			0	0	0	0	0	0	0
1	1	0	0	0	1	1	1	1	1	1	1	1	1	1	0	0	0	1	1	0		0	0	0	0	0	0			0	0	1	0	0	0	0
0	0	0	0	0	1	1	1	1	1	1	1	1	1	1	1	1	0	1	1	1		0	0	0	0	0	0			0	0	0	0	0	0	0
1	1	0	0	0	0	0	0	1	1	1	1	1	1	1	0	1	0	1	1	0		0	0	0	0	0	0			0	1	1	1	0	0	0
0	0	0	0	0	0	1	0	1	1	1	1	1	1	1	0	0	0	0	1	0		0	0	0	0	0	0			0	1	1	1	0	0	0
1	1	0	0	0	0	0	0	1	1	1	1	1	1	1	1	0	0	1	1	0		0	0	0	0	0	0			0	0	1	0	0	0	0
0	0	0	0	0	0	1	0	1	1	1	1	1	1	1	0	0	0	1	1	0		0	0	0	0	0	0			0	0	0	0	0	0	0
1	1	0	0	0	0	1	0	1	1	1	1	1	1	1	0	1	0	0	0	0		0	0	0	0	0	0			0	1	1	1	0	0	0
0	0	0	0	0	0	1	0	1	1	1	1	1	1	1	0	0	0	0	0	0		0	0	0	0	0	0			0	1	1	1	0	0	0
0	0	0	0	0	0	0	1	1	1	1	1	1	1	1	0	1	0	0	0	0		0	0	0	0	0	0			0	1	1	1	0	0	0
0	0	1	1	0	0	0	1	1	1	1	1	1	1	1	0	1	0	0	0	0		0	0	0	0	0	0			0	1	1	1	0	0	0
1	1	0	0	0	0	1	0	1	1	1	1	1	1	1	0	1	0	0	0	0		0	0	0	0	0	0			0	0	1	0	0	0	0
0	0	0	0	0	0	0	0	1	1	1	1	1	1	1	0	0	0	0	0	0		0	0	0	0	0	0			0	1	1	1	0	0	0
0	1	0	0	0	0	0	0	1	1	1	1	1	1	1	1	1	0	0	0	0		0	0	0	0	0	0			0	0	1	0	0	0	0
0	0	0	0	0	0	1	1	1	1	1	1	1	1	1	1	1	0	1	1	0		0	0	0	0	0	0			0	0	1	0	0	0	0
0	0	1	1	0	0	0	1	1	1	1	1	1	1	1	0	0	0	0	0	0		0	0	0	0	0	0			0	0	1	0	0	0	0
0	0	0	0	0	0	1	1	1	1	1	1	1	1	1	0	0	0	1	1	0		0	0	0	0	0	0			0	0	0	0	0	0	0
1	1	0	0	0	0	1	1	1	1	1	1	1	1	1	0	1	0	0	0	0		0	0	0	0	0	0			0	0	1	0	0	0	0
0	0	0	0	0	0	1	0	1	1	1	1	1	1	1	0	0	1	1	0	0		0	0	0	0	0	0			0	1	1	1	0	1	0
0	0	0	0	0	1	1	1	1	1	1	1	1	1	1	0	0	1	0	0	0		0	0	0	0	0	0			0	1	0	0	0	0	0
0	0	0	0	0	0	1	1	1	1	1	1	1	1	1	0	0	0	0	0	0		0	0	0	0	0	0			0	1	1	0	0	0	0
0	0	0	0	0	0	1	0	1	1	1	1	1	1	1	0	1	0	0	0	0		0	0	0	0	0	0			0	0	0	0	0	0	0
0	0	0	0	0	0	1	0	1	1	1	1	1	1	1	0	0	0	0	0	0		0	0	0	0	0	0			0	0	1	0	0	0	0
0	0	0	0	0	0	1	0	1	1	1	1	1	1	1	0	0	0	0	0	0		0	0	0	0	0	0			0	1	1	1	0	1	0
1	1	0	0	0	0	1	0	1	1	1	1	1	1	1	0	0	0	0	0	0		0	0	0	0	0	0			0	1	1	1	0	1	0
0	0	1	1	0	0	0	1	1	1	1	1	1	1	1	0	0	0	0	0	0		0	0	0	0	0	0			0	0	1	0	0	1	0
0	0	1	1	0	0	0	0	1	1	1	1	1	1	1	0	0	0	0	0	0		0	0	0	0	0	0			0	1	1	1	0	0	0
1	1	0	0	0	0	1	0	1	1	1	1	1	1	1	0	0	0	0	0	0		0	0	0	0	0	0			0	1	1	1	0	1	0
0	0	0	0	0	1	1	1	1	1	1	1	1	1	1	0	1	0	0	0	0		0	0	0	0	0	0			0	1	1	1	0	1	0
0	0	1	1	0	1	1	1	1	1	1	1	1	1	1	0	0	0	0	0	0		0	0	0	0	0	0			0	1	1	1	0	1	0
0	0	0	0	0	1	1	1	1	1	1	1	1	1	1	1	0	0	0	0	0		0	0	0	0	0	0			0	0	1	0	0	0	0
0	0	0	0	0	1	1	1	1	1	1	1	1	1	1	0	1	0	0	0	0		0	0	0	0	0	0			0	1	1	0	0	0	0
0	0	0	0	0	1	1	1	1	1	1	1	1	1	1	0	0	0	0	0	0		0	0	0	0	0	0			0	1	1	1	0	0	0
0	0	0	0	0	1	1	1	1	1	1	1	1	1	1	0	0	0	0	0	0		0	0	0	0	0	0			0	0	1	0	0	1	0
0	0	1	1	0	1	1	1	1	1	1	1	1	1	1	0	0	0	0	0	0		0	0	0	0	0	0			0	0	1	0	0	0	0
0	0	0	0	0	1	1	1	1	1	1	1	1	1	1	0	0	0	0	0	0		0	0	0	0	0	0			0	0	1	1	0	0	0
0	0	0	0	0	0	1	1	1	1	1	1	1	1	1	0	1	0	0	0	0		0	0	0	0	0	0			0	0	0	0	0	0	0
0	0	0	0	0	1	1	1	1	1	1	1	1	1	1	0	0	0	0	0	0		0	0	0	0	0	0			0	0	1	0	0	0	0
0	0	0	0	0	0	1	1	1	1	1	1	1	1	1	0	0	1	0	0	0		0	0	0	0	0	0			0	1	1	0	0	0	0
